# Supplementary material for: Reverse Genetics in Ecological Research
Source: PLoS One. 2008 Feb 6;3(2):e1543. doi: 10.1371/journal.pone.0001543 (PMC2212111; doi:10.1371/journal.pone.0001543)
Supplement: Table S1 — Differently regulated genes. Table of microarray data (0.02 MB XLS) [file pone.0001543.s002.xls]

## Sheet: Tabelle1
GenBank or Identifier	Generalized gene name	Function	Plant	EVC1 mean	EVC1 std.dev	EVC2 mean	EVC2 std.dev	EVC3 mean	EVC3 std.dev	EVC4 mean	EVC4 std.dev	EVC5 mean	EVC5 std.dev	irPI mean	irPI std.dev	WT mean	WT std.dev	F ratio	SS(Groups)	SS(Error)	df (Groups)	df (Error)	Raw p value	Adj. p value
AB013101	ACO	2-oxoglutarate-dependent dioxygenase	Lycopersicon esculentum	-0.52423406	0.04129	-0.653876	0.176982	-0.244567	0.176569	-0.244102	0.283668	-0.615455	0.236971	-0.240962	0.161223	0.218935	0.1975	72157245	16441102	0.5316524	6.0	14.0	0.0025	0.0025
AF174381	SaPIN2b	Proteinase inhibitor	Solanum americanum	2.69939	0.805356	3.1874	0.876907	2.55505	0.996826	2.46782	0.615876	2.60453	0.371827	-0.0764404	0.286011	3.23275	1.04625	6482901	22811802	8210451	6.0	14.0	0.0040	0.0040
AF174381	SaPIN2b	Proteinase inhibitor	Solanum americanum	1.80244	0.629069	2.08231	0.925157	1.9654	0.726357	1.76967	0.792598	1.79169	0.33785	-0.264924	0.0737627	2.77225	0.75861	5923677	1575287	6205047	6.0	14.0	0.0045	0.0045
AF209709	SaPIN2a	Proteinase inhibitor	Solanum americanum	5.52007	0.672209	5.20583	1.5024	4.66348	0.333644	4.65335	0.344058	5.29414	0.353208	1.29945	1.11874	5.4239	0.0555798	10757226	3981577	8636377	6.0	14.0	0.0025	0.0025
AF230372	HPL	CYP450	Lycopersicon esculentum	0.0500721	0.0893268	0.0308473	0.0403784	-0.125229	0.32652	-0.178117	0.0881602	-0.078411	0.052246	0.266971	0.0822057	-0.320675	0.0667138	5408859	0.63949233	0.27587128	6.0	14.0	0.0045	0.0045
AF325168	MEK2	Protein activation	Nicotiana tabacum	-0.318105	0.200477	-0.693798	0.282916	-0.515682	0.129958	-0.950607	0.283833	-0.791284	0.362803	-0.0777989	0.0423882	-0.831669	0.203937	51799855	1743566	0.78539234	6.0	14.0	0.0070	0.0070
AF542547	PIN	Trypsin PI	Nicotiana attenuata	4.92227	0.442604	4.53013	0.465953	3.93232	0.792117	3.97316	0.536872	4.48382	0.420054	0.93615	1.41343	4.63665	0.661355	987258	33343643	7880598	6.0	14.0	0.0010	0.0010
AF542547	TPS	Proteinase inhibitor	Nicotiana attenuata	4.86252	0.477149	4.72103	0.509067	4.07054	0.468379	3.90203	0.522505	4.6278	0.234182	0.779125	0.691887	4.54488	0.814416	19797955	3692657	43520656	6.0	14.0	5.0E-4	5.0E-4
AY426751	PIN	Trypsin PI	Nicotiana attenuata	4.75606	0.568793	4.20557	1.18154	3.85546	0.907013	3.40917	0.26422	4.48729	0.230803	0.9545	1.4378	4.93008	0.349895	79881225	33242046	9710013	6.0	14.0	0.0	0.0
AY426751	PIN	Trypsin PI	Nicotiana attenuata	4.68979	0.778263	5.01798	0.569991	4.07321	0.131867	3.89732	0.56909	4.72907	0.199592	1.04992	1.19864	4.49523	0.747322	11650126	3302225	66138263	6.0	14.0	0.0010	0.0010
BQ113804	AMNT2	Unknown	Solanum tuberosum	-1.14661	0.368743	-1.88624	0.413878	-1.25771	0.400596	-1.16354	0.459111	-1.52862	0.198699	-0.524168	0.17706	-1.75008	0.330695	5057486	37225285	17174343	6.0	14.0	0.0095	0.0095
BQ504546	no name	Unknown	Solanum tuberosum	0.515616	0.0441893	0.415325	0.242738	0.524959	0.0571457	0.259833	0.0351803	0.698981	0.385608	0.418036	0.0602529	-0.0446672	0.148402	49098196	10088605	0.4794489	6.0	14.0	0.0015	0.0015
CA591795	RUBISCO	CO2 fixation	Nicotiana attenuata	-0.15726	0.109849	-1.11409	0.17581	-0.11767	0.196766	-0.15666	0.11819	-0.291394	0.172531	-0.28227	0.237036	-0.535836	0.329097	90406685	22466264	0.5798385	6.0	14.0	0.0010	0.0010
CA591840	Sec61	Unknown	Nicotiana attenuata	-0.180357	0.0319857	-0.269992	0.334321	-0.0607097	0.150081	-0.698903	0.167124	-0.431125	0.0999262	-0.324868	0.143191	0.081807	0.039265	6963673	11655939	0.39055812	6.0	14.0	5.0E-4	5.0E-4
X63560	SHK	Fifth step from chorismate in aromatic amino acid biosynthesis	Lycopersicon esculentum	1.26425	0.150296	0.795033	0.206794	0.966171	0.170386	0.838832	0.200425	1.39255	0.0659644	0.61203	0.131562	0.702288	0.469539	47010345	15178198	0.7533617	6.0	14.0	0.0070	0.0070
Z50099	TK	Carbohydrate Metabolism	Solanum tuberosum	-1.28895	0.118001	-0.103049	0.207889	-1.02188	0.142129	-1.07099	0.0314716	-1.33646	0.198431	-0.574955	0.134753	-1.28469	0.22257	77771688	1235929	0.37080774	6.0	14.0	0.0010	0.0010
