# Supplementary material for: Reverse Genetics in Ecological Research
Source: PLoS One. 2008 Feb 6;3(2):e1543. doi: 10.1371/journal.pone.0001543 (PMC2212111; doi:10.1371/journal.pone.0001543)
Supplement: Table S2 — Non regulated genes. Table of microarray data (0.15 MB XLS) [file pone.0001543.s003.xls]

## Sheet: Tabelle1
GenBank or Identifier	Generalized gene name	Function	Plant
X95732	ABA1	Zeaxanthin epoxidase activity	Nicotiana plumbaginifolia
X95732	ABA1	Zeaxanthin epoxidase activity	Nicotiana plumbaginifolia
AB013101	ACO	2-oxoglutarate-dependent dioxygenase	Lycopersicon esculentum
AF179246	ACS	Ethylene biosynthesis	Lycopersicon esculentum
AF179246	ACS	Ethylene biosynthesis	Lycopersicon esculentum
AF057044	ACX1	JA biosynthesis	Arabidopsis thaliana
L38260	ACoA	Unknown	Nicotiana tabacum
AB004558	ACI	Beta-fructosidase	Lycopersicon esculentum
AB004558	ACI	Beta-fructosidase	Lycopersicon esculentum
AJ130709	VirCP	Interactor of the viral cell-to-cell movement protein	non plant
AF510035	ANK1	Protein activation	Nicotiana tabacum
AF079168	ASA	Anthranilate synthase	Nicotiana tabacum
AJ272026	AOC	JA biosynthesis	Lycopersicon esculentum
AJ272026	AOC	JA biosynthesis	Lycopersicon esculentum
AF230371	AOS	JA biosynthesis	Lycopersicon esculentum
AF230371	AOS	JA biosynthesis	Lycopersicon esculentum
AY061820	ASN1	Nitrogen metablolism	Nicotiana tabacum
AB049752	SAMT	Methylation of SA	Atropa belladonna
AB049752	SAMT	Methylation of SA	Atropa belladonna
MolEco-1151	aDOX	Fatty acid metabolism	Solanum tuberosum
BE341305	ANTS	Phenyl alanine biosynthesis	Lycopersicon esculentum
X74072	ACT	Aspartate/ornithine carbamoyltransferase	Lycopersicon esculentum
AJ295638	PIN	Cathepsin D Inhibitor	Lycopersicon esculentum
D17332	PIN	Proteinase inhibitor	Solanum tuberosum
X74985	PIN	Cathepsin D Inhibitor	Solanum tuberosum
M96257	PIN	Cathepsin D Inhibitor	Solanum tuberosum
L24119	ETR1	Ethylene perception	Arabidopsis thaliana
AY098938	IAA	"Repressor of auxin-induced gene expression, possibly through modulating the activity of DNA-binding auxin response factors (ARFs)"	Solanum tuberosum
NC_001412	VirCP	Interactor of the viral cell-to-cell movement protein	non plant
AY061648	BZI-1	Unknown	Nicotiana tabacum
X60057 + X60058 + X60062	BiP	ATP-binding	Nicotiana tabacum
X60057 + X60058 + X60062	BiP	ATP-binding	Nicotiana tabacum
AF449459	DAO	Pantothenate biosynthesis	Brassica juncea
M93719	CAT	Catalase activity	Lycopersicon esculentum
M93719	CAT	Catalase activity	Lycopersicon esculentum
AY348871	CHI	Isomerisation of chalcone to naringenin	Lycopersicon esculentum
Z11564	PR-8	Chitinase	Nicotiana tabacum
L47356	CMU	Flavonoid biosynthesis	Lycopersicon esculentum
MolEco-830	CMS	Chorismate synthesis	Nicotiana tabacum
Z21796	CMS	Chorismate synthesis	Lycopersicon esculentum
Z21791	CMS	Chorismate synthesis	Lycopersicon esculentum
AF535156	VirCP	Interactor of the viral cell-to-cell movement protein	non plant
AY423550	COI1	JA perception	Lycopersicon esculentum
AF494086	CSN3	JA perception	Nicotiana benthamiana
AY179606	CURL3	Protein activation	Lycopersicon esculentum
U58314 ap	LIS	Monoterpene biosynthesis	Clarkia breweri
U58314	LIS	Monoterpene biosynthesis	Clarkia breweri
U58314	LIS	Monoterpene biosynthesis	Clarkia breweri
AF283464	CDI	Proteinase inhibitor	Solanum nigrum
AF283464	CDI	Proteinase inhibitor	Solanum nigrum
U47740	CHS	Flavonoid biosynthesis	Solanum tuberosum
U47738	CHS	Flavonoid biosynthesis	Solanum tuberosum
L47356	CHM	SA metabolism	Lycopersicon esculentum
Z21796	CHS1	Flavonoid biosynthesis	Lycopersicon esculentum
Z21791	CHS2	Flavonoid biosynthesis	Lycopersicon esculentum
X84226	CIS	Carbohydrate Metabolism	Nicotiana tabacum
BF153734	Miraculin	Glycoprotein	Solanum tuberosum
BT013868	PIN	Proteinase inhibitor	Lycopersicon esculentum
CN462955	PIN	Cysteine PI (cystatin)	Solanum tuberosum
L16450	PIN	Multicystanin (cysteine PI)	Solanum tuberosum
M22143	PIN	Trypsin PI	Solanum tuberosum
M22144	PIN	Trypsin PI	Solanum tuberosum
U59273	PIN	Cysteine PI (cystatin)	Solanum tuberosum
X13181	PIN	Trypsin PI	Solanum tuberosum
MolEco-1395	PIN	Cysteine PI (cystatin)	Solanum nigrum
MolEco-1396	PIN	Cysteine PI (cystatin)	Solanum nigrum
MolEco-1397	PIN	Cysteine PI (cystatin)	Solanum nigrum
M64261	DAHPS1	3-deoxy-7-phosphoheptulonate synthase	Nicotiana tabacum
Z21792	DAHPS1	First step from chorismate in aromatic amino acid biosynthesis	Lycopersicon esculentum
MolEco-821	DAHPS2	3-deoxy-7-phosphoheptulonate synthase	Nicotiana tabacum
Z21793	DAHPS2	First step from chorismate in aromatic amino acid biosynthesis	Lycopersicon esculentum
MolEco-822	DAHPS3	3-deoxy-7-phosphoheptulonate synthase	Nicotiana tabacum
AF033194	DDSNADPO	Aromatic amino acid family biosynthesis	Lycopersicon esculentum
CA591819	John Doe	Unknown	Nicotiana attenuata
CA591819 ap	John Doe	Unknown	Nicotiana attenuata
CA591806	RP-L23	Unknown	Nicotiana attenuata
CA591806 ap	RP-L23	Unknown	Nicotiana attenuata
CA591807	MARBPF	Unknown	Nicotiana attenuata
CA591820	CHLG	Unknown	Nicotiana attenuata
CA591820 ap	CHLG	Unknown	Nicotiana attenuata
CA591789	DD1A	peptidase	Nicotiana attenuata
CA591789 ap	DD1A	peptidase	Nicotiana attenuata
CA591821	VH+ATPase	Proton pump	Nicotiana attenuata
CA591822	DUF726	Unknown	Nicotiana attenuata
CA591822 ap	DUF726	Unknown	Nicotiana attenuata
CA591823	HSC70	Unknown	Nicotiana attenuata
CA591823 ap	HSC70	Unknown	Nicotiana attenuata
CA591790	S-RED	Oxidoreductase	Nicotiana attenuata
CA591824	Ubi	Unknown	Nicotiana attenuata
CA591824 ap	Ubi	Unknown	Nicotiana attenuata
CA591791	CHR4	Chromosome fragment	Nicotiana attenuata
CA591791 ap	CHR4	Chromosome fragment	Nicotiana attenuata
CA591825	ENOL	Carbohydrate Metabolism	Nicotiana attenuata
CA591825 ap	ENOL	Carbohydrate Metabolism	Nicotiana attenuata
CA591826	CYP81E8	CYP450	Nicotiana attenuata
CA591826 ap	CYP81E8	CYP450	Nicotiana attenuata
CA591811	TRP	Unknown	Nicotiana attenuata
CA591827	CYTB5	Electron carrier	Nicotiana attenuata
CA591812	PR1b	Unknown	Nicotiana attenuata
CA591828	PAL2	Response to red or far red light	Nicotiana attenuata
CA591828 ap	PAL2	Response to red or far red light	Nicotiana attenuata
CA591792	THS	Thiazole synthesis	Nicotiana attenuata
CA591793	PSI-II	Electron transport	Nicotiana attenuata
CA591829	ENOL	Carbohydrate Metabolism	Nicotiana attenuata
CA591829 ap	ENOL	Carbohydrate Metabolism	Nicotiana attenuata
CA591830	CW14	Unknown	Nicotiana attenuata
CA591830 ap	CW14	Unknown	Nicotiana attenuata
CA591813	HMGR2	Sesquiterpene biosynthesis	Nicotiana attenuata
CA591796	GapC	ATP-forming	Nicotiana attenuata
CA591814	Ran-A1	GTP-binding	Nicotiana attenuata
CA591814 ap	Ran-A1	GTP-binding	Nicotiana attenuata
CA591815	ABC	ABC transporter	Nicotiana attenuata
CA591815 ap	ABC	ABC transporter	Nicotiana attenuata
CA591831	PGA3	Carbohydrate Metabolism	Nicotiana attenuata
CA591831 ap	PGA3	Carbohydrate Metabolism	Nicotiana attenuata
CA591797	MTH	Metallothionein	Nicotiana attenuata
CA591797 ap	MTH	Metallothionein	Nicotiana attenuata
CA591798	ERF	Unknown	Nicotiana attenuata
CA591798 ap	ERF	Unknown	Nicotiana attenuata
CA591799	L24	Protein translation	Nicotiana attenuata
CA591832	John Doe	Unknown	Nicotiana attenuata
CA591832 ap	John Doe	Unknown	Nicotiana attenuata
AF542546	PSI-I	Electron transport	Nicotiana attenuata
CA591833	PR-2	"beta-1,3-glucanase"	Nicotiana attenuata
CA591833 ap	PR-2	"beta-1,3-glucanase"	Nicotiana attenuata
CA591800	tRNAS	Unknown	Nicotiana attenuata
CA591834	NRT1	Nitrate transport	Nicotiana attenuata
CA591801	RGP-1a	RNA-binding	Nicotiana attenuata
CA591808	TEAS	Sesquiterpene biosynthesis	Nicotiana attenuata
CA591835	LeRRP	Unknown	Nicotiana attenuata
CA591836	AMPBP4	AMP-binding	Nicotiana attenuata
CA591836 ap	AMPBP4	AMP-binding	Nicotiana attenuata
CA591802	CP-B	Proteolysis	Nicotiana attenuata
CA591837	MTH	Metallothionein	Nicotiana attenuata
CA591816	MIP2	Membrane channel	Nicotiana attenuata
CA591838	MSH3	Unknown	Nicotiana attenuata
CA591838 ap	MSH3	Unknown	Nicotiana attenuata
CA591803	FRX	Ferredoxin	Nicotiana attenuata
CA591803 ap	FRX	Ferredoxin	Nicotiana attenuata
CA591809	EIF	Unknown	Nicotiana attenuata
CA591809 ap	EIF	Unknown	Nicotiana attenuata
CA591839	VH+ATPase	Proton pump	Nicotiana attenuata
CA591804	HIST	Chromosome organization	Nicotiana attenuata
CA591840 ap	Sec61	Unknown	Nicotiana attenuata
CA591841	RUBISCO	CO2 fixation	Nicotiana attenuata
CA591805	ABC	ABC transporter	Nicotiana attenuata
CA591805 ap	ABC	ABC transporter	Nicotiana attenuata
CA591842	CHLG	Unknown	Nicotiana attenuata
CA591842 ap	CHLG	Unknown	Nicotiana attenuata
CA591843	GST	Toxin catabolism	Nicotiana attenuata
CA591844	LLE	Hydrolase activity	Nicotiana attenuata
CA591844 ap	LLE	Hydrolase activity	Nicotiana attenuata
CA591817	AATr	Unknown	Nicotiana attenuata
CA591817 ap	AATr	Unknown	Nicotiana attenuata
CA591845	EAP	Unknown	Nicotiana attenuata
CA591845 ap	EAP	Unknown	Nicotiana attenuata
CA591818	MTH	Metallothionein	Nicotiana attenuata
CA591846	ANNEXIN	Calcium ion binding	Nicotiana attenuata
CA591846 ap	ANNEXIN	Calcium ion binding	Nicotiana attenuata
CA591810	CHAP60	Chaperone activity	Nicotiana attenuata
CA591847	CYP81E8	CYP450	Nicotiana attenuata
CA591847 ap	CYP81E8	CYP450	Nicotiana attenuata
CA591848	CYP81E8	CYP450	Nicotiana attenuata
CA591848 ap	CYP81E8	CYP450	Nicotiana attenuata
CA591849	PEX11	Unknown	Nicotiana attenuata
CA591850	ATPS	ATP synthase	Nicotiana attenuata
CA591851	CYP81E8	CYP450	Nicotiana attenuata
CA591851 ap	CYP81E8	CYP450	Nicotiana attenuata
CA591852	John Doe	Unknown	Nicotiana attenuata
CA591852 ap	John Doe	Unknown	Nicotiana attenuata
CA591853	PR-3	Chitinase activity	Nicotiana attenuata
CA591853 ap	PR-3	Chitinase activity	Nicotiana attenuata
CA591854	John Doe	Unknown	Nicotiana attenuata
CA591854 ap	John Doe	Unknown	Nicotiana attenuata
CA591855	TRU5	Electron carrier	Nicotiana attenuata
CA591856	AdoMetS	SAM synthesis	Nicotiana attenuata
CA591856 ap	AdoMetS	SAM synthesis	Nicotiana attenuata
CA591857	Sec23	protein binding	Nicotiana attenuata
CA591857 ap	Sec23	protein binding	Nicotiana attenuata
CA591858	GST	Toxin catabolism	Nicotiana attenuata
CA591859	HK	Carbohydrate Metabolism	Nicotiana attenuata
CA591859 ap	HK	Carbohydrate Metabolism	Nicotiana attenuata
CA591860	ACoA	Fatty acid metabolism	Nicotiana attenuata
CA591860 ap	ACoA	Fatty acid metabolism	Nicotiana attenuata
CA591861	TRR	Unknown	Nicotiana attenuata
CA591862	PAL1	Nitrogen metablolism	Nicotiana attenuata
CA591863	RPL34B	Ribosome biogenesis	Nicotiana attenuata
CA591865	DH47	Amino acid transport	Nicotiana attenuata
CA591866	CHLG	Unknown	Nicotiana attenuata
CA591866 ap	CHLG	Unknown	Nicotiana attenuata
CA591867	GHM	Amino acid biosynthesis	Nicotiana attenuata
CA591868	EAP	Unknown	Nicotiana attenuata
CA591868 ap	EAP	Unknown	Nicotiana attenuata
CA591869	LTSR	Unknown	Nicotiana attenuata
CA591870	John Doe	Unknown	Nicotiana attenuata
CA591870 ap	John Doe	Unknown	Nicotiana attenuata
CA591871	NSEPI	Unknown	Nicotiana attenuata
CA591871 ap	NSEPI	Unknown	Nicotiana attenuata
CA591872	aDOX	Fatty acid metabolism	Nicotiana attenuata
CA591874	HRI	Unknown	Nicotiana attenuata
CA591874 ap	HRI	Unknown	Nicotiana attenuata
CA591875	CHLG	Unknown	Nicotiana attenuata
CA591875 ap	CHLG	Unknown	Nicotiana attenuata
CA591876	SUI1	Protein translation	Nicotiana attenuata
CA591877	VH+ATPase	Proton pump	Nicotiana attenuata
CA591877 ap	VH+ATPase	Proton pump	Nicotiana attenuata
CA591878	Prg1	Unknown	Nicotiana attenuata
CA591879	EFHAND	Calcium ion binding	Nicotiana attenuata
CA591879 ap	EFHAND	Calcium ion binding	Nicotiana attenuata
CA591880	PIN	Serine PI 5	Nicotiana attenuata
CA591880 ap	PIN	Serine PI 5	Nicotiana attenuata
CA591881	TSPI	Carbohydrate Metabolism	Nicotiana attenuata
CA591882	ADH	Oxidation of ethanol to acetaldehyde	Nicotiana attenuata
CA591882 ap	ADH	Oxidation of ethanol to acetaldehyde	Nicotiana attenuata
CA591884	PME	Pectine degradation: de-esterification of pectin into pectate and methanol	Nicotiana attenuata
CA591884 ap	PME	Pectine degradation: de-esterification of pectin into pectate and methanol	Nicotiana attenuata
CA591886	C4H	CYP450	Nicotiana attenuata
CA591886 ap	C4H	CYP450	Nicotiana attenuata
CA591887	GP-L1	Carbohydrate Metabolism	Nicotiana attenuata
CA591887 ap	GP-L1	Carbohydrate Metabolism	Nicotiana attenuata
CA591888	RNAPC	RNA modification	Nicotiana attenuata
CA591888 ap	RNAPC	RNA modification	Nicotiana attenuata
CA591889	CYP81E8	CYP450	Nicotiana attenuata
CA591889 ap	CYP81E8	CYP450	Nicotiana attenuata
CA591890	John Doe	Unknown	Nicotiana attenuata
CA591890 ap	John Doe	Unknown	Nicotiana attenuata
CA591891	HCQT	Unknown	Nicotiana attenuata
CA591891 ap	HCQT	Unknown	Nicotiana attenuata
L32794	DHQS	Amino acid biosynthesis	Nicotiana tabacum
MolEco-823	DHQS	Amino acid biosynthesis	Nicotiana tabacum
L46847	DHQS	Amino acid biosynthesis	Lycopersicon esculentum
L46847	DHYS	Aromatic amino acid family biosynthesis	Lycopersicon esculentum
BF096277	DHQS	Amino acid biosynthesis	Lycopersicon esculentum
AY133787	PDF1.2	Unknown	Arabidopsis thaliana
BQ118517	EDS5	Multidrug efflux pump activity possibly involved in SA-biosynthesis	Solanum tuberosum
AF480489	EDS1	Lipase acivity	Nicotiana tabacum
AW091895	EDS5	Transporter activity	Lycopersicon esculentum
AB017502	EHYD	Unknown	Nicotiana tabacum
AY248903	EIL1	Ethylene response	Nicotiana tabacum
AY248907	EIL5	Ethylene response	Nicotiana tabacum
BE460106	EIN2	Transporter activity	Arabidopsis thaliana
M61904	EPSPS	Chorismate synthesis	Nicotiana tabacum
M61905	EPSPS	Chorismate synthesis	Nicotiana tabacum
D38126	ERF	Unknown	Nicotiana tabacum
D38124	ERF	Unknown	Nicotiana tabacum
D38125	ERF	Unknown	Nicotiana tabacum
D38123	ERF	Unknown	Nicotiana tabacum
M21071	EPSPS	Chorismate synthesis	Lycopersicon esculentum
D79979	FAD7	Stress related	Nicotiana tabacum
Y14032	FNR	FAD binding	Nicotiana tabacum
AF048747	FPS1	Terpenoid biosynthesis	Lycopersicon esculentum
AF048747	FPS1	Terpenoid biosynthesis	Lycopersicon esculentum
AW039225	GLU	Glutamate synthase	Lycopersicon esculentum
U39288	GLU2	Glutamate synthase	Arabidopsis thaliana
U39288	GLU2	Glutamate synthase	Arabidopsis thaliana
AB109762	GA20ox	Gibberellin regulation	Nicotiana tabacum
AB125232	GA2ox1	Gibberellin regulation	Nicotiana tabacum
AB125233	GA2ox2	Gibberellin regulation	Nicotiana tabacum
AY142002	GAI	Repressor of gibberellin responses	Arabidopsis thaliana
CN744208	GAI1	Gibberellin regulation	Nicotiana benthamiana
CN743408	GAI1	Gibberellin regulation	Nicotiana benthamiana
CN746007	GAI/RGA	Gibberellin regulation	Nicotiana benthamiana
AJ012215	GAL83	Protein activation	Solanum tuberosum
AJ012215	GAL83	Protein activation	Solanum tuberosum
AJ277561	GLS	Nitrogen metablolism	Lycopersicon esculentum
AJ277561	GLS	Nitrogen metablolism	Lycopersicon esculentum
X95932	GLS1	Nitrogen metablolism	Nicotiana tabacum
M19055	GLS	Nitrogen metablolism	Nicotiana plumbaginifolia
AF193439	GST	Toxin catabolism	Lycopersicon esculentum
AF193439	GST	Toxin catabolism	Lycopersicon esculentum
AY426757	GLS	Nitrogen metablolism	Nicotiana attenuata
AY426758	GLS	Nitrogen metablolism	Nicotiana attenuata
AR076863	SGG	Unknown	Solanum tuberosum
AR076863	SGG	Unknown	Solanum tuberosum
AB055499	Hxk	Carbohydrate Metabolism	Nicotiana tabacum
AF542543	HMGR	Sesquiterpene biosynthesis	Nicotiana attenuata
L40938	HMGR	Sesquiterpene biosynthesis	Lycopersicon esculentum
L40938	HMGR	Sesquiterpene biosynthesis	Lycopersicon esculentum
AF230372	HPL	CYP450	Lycopersicon esculentum
X13885	HRGP	Cell wall crosslinking	Nicotiana tabacum
AF208543	Hxk2	Carbohydrate Metabolism	Lycopersicon esculentum
AF022014	IAA3	Unknown	Lycopersicon esculentum
AW398687	ICS	Salicylate synthesis	Lycopersicon pennellii
AB182580	ICS	Salicylate synthesis	Nicotiana tabacum
NM_202414	ICS1	Isochorismate synthesis	Arabidopsis thaliana
AC011765	ICS	Salicylate synthesis	Arabidopsis thaliana
AC011809	ICS	Salicylate synthesis	Arabidopsis thaliana
MolEco-1101	JAR4	Production of JA-Isoleucine	Nicotiana attenuata
MolEco-1102	JAR6	Production of JA-Isoleucine	Nicotiana attenuata
AY008434	JMT	JA biosynthesis	Arabidopsis thaliana
AY008434	JMT	JA biosynthesis	Arabidopsis thaliana
AF327529	KAT2	JA biosynthesis	Arabidopsis thaliana
U37839	LOX C	JA biosynthesis	Lycopersicon esculentum
U37839	LOX C	JA biosynthesis	Lycopersicon esculentum
U37840	LOX D	JA biosynthesis	Lycopersicon esculentum
U37840	LOX D	JA biosynthesis	Lycopersicon esculentum
U60200	LOX-1	Lipoxygenase	Solanum tuberosum
U60201	LOX-2	Lipoxygenase	Solanum tuberosum
U60202	LOX-3	Lipoxygenase	Solanum tuberosum
U66465 + U66466	LTP	Lipid binding	Lycopersicon pennellii
U66465 + U66466	LTP	Lipid binding	Lycopersicon pennellii
AF334185	LTP	Lipid binding	Triticum aestivum
AF461042	CYP74C4	CYP450	Lycopersicon esculentum
AF317515	AOS	CYP450	Lycopersicon esculentum
AF043085	ETR	Ethylene perception	Lycopersicon esculentum
U38666	ETR	Ethylene perception	Lycopersicon esculentum
AF118843	ETR	Ethylene perception	Lycopersicon esculentum
AF118844	ETR	Ethylene perception	Lycopersicon esculentum
AY079426	ETR	Ethylene perception	Lycopersicon esculentum
AF035630	GCS	Monoterpene biosynthesis	Lycopersicon esculentum
U09026	LOXA	Lipoxygenase	Lycopersicon esculentum
U09025	LOXB	Lipoxygenase	Lycopersicon esculentum
AJ278331	OPR2	JA biosynthesis	Lycopersicon esculentum
AJ278332	OPR3	JA biosynthesis	Lycopersicon esculentum
AJ606077	SPDSY	Arginine degradation	Lycopersicon esculentum
U58314	LIS	Monoterpene biosynthesis	Clarkia breweri
U58314	LIS	Monoterpene biosynthesis	Clarkia breweri
D61377	WIPK	Protein activation	Nicotiana tabacum
U94192	SIPK	Protein activation	Nicotiana tabacum
NM_116670	MCD	Carbohydrate Metabolism	Arabidopsis thaliana
AF325168	MEK2	Protein activation	Nicotiana tabacum
AY261512	MPK1	Protein activation	Lycopersicon esculentum
AY261513	MPK2	Protein activation	Lycopersicon esculentum
AY261514	MPK3	Protein activation	Lycopersicon esculentum
AB028650	MYB	Unknown	Nicotiana tabacum
AB028650	MYB	Unknown	Nicotiana tabacum
U15605	N-gene	Unknown	Nicotiana glutinosa
AB020754	GLU1	Glutamate synthase	Arabidopsis thaliana
AI772195	GLU1	Glutamate synthase	Lycopersicon esculentum
AF480488	NPR1	Unknown	Nicotiana tabacum
AF143442	NPR1	Regulatory protein	Lycopersicon esculentum
AY460335	NIR	Nitrogen metablolism	Nicotiana attenuata
AF092655 + AF092654 + AY038800	NTR2	Nitrate transport	Lycopersicon esculentum
AF092655 + AF092654 + AY038800	NTR2	Nitrate transport	Lycopersicon esculentum
AY422687 ap	XTH1	Carbohydrate Metabolism	Nicotiana attenuata
AY422687 ap	XTH1	Carbohydrate Metabolism	Nicotiana attenuata
AY422687	XTH1	Carbohydrate Metabolism	Nicotiana attenuata
AY422687	XTH1	Carbohydrate Metabolism	Nicotiana attenuata
AY422687	XTH1	Carbohydrate Metabolism	Nicotiana attenuata
AY426756 ap	ACO	2-oxoglutarate-dependent dioxygenase	Nicotiana attenuata
AY426756	ACO	2-oxoglutarate-dependent dioxygenase	Nicotiana attenuata
AY426756	ACO	2-oxoglutarate-dependent dioxygenase	Nicotiana attenuata
AY426754	ACS	Ethylene biosynthesis	Nicotiana attenuata
AJ295274 ap	AOS	CYP450	Nicotiana attenuata
AJ295274	AOS	CYP450	Nicotiana attenuata
AJ295274	AOS	CYP450	Nicotiana attenuata
CA591716	AOS	CYP450	Nicotiana attenuata
AY422688 ap	AOX	Electron transport	Nicotiana attenuata
AY422688	AOX	Electron transport	Nicotiana attenuata
AY422688	AOX	Electron transport	Nicotiana attenuata
MolEco-1090	COI1	JA perception	Nicotiana attenuata
MolEco-1089	COI1	JA perception	Nicotiana attenuata
MolEco-802	COI1	JA perception	Nicotiana attenuata
MolEco-1103	ETR1	Ethylene receptor	Nicotiana attenuata
AJ414400 ap	HPL	CYP450	Nicotiana attenuata
AJ414400	HPL	CYP450	Nicotiana attenuata
AJ414400	HPL	CYP450	Nicotiana attenuata
AY254347	LOX1	JA biosynthesis	Nicotiana attenuata
AY254348	LOX2	JA biosynthesis	Nicotiana attenuata
AY254349 ap	LOX3	JA biosynthesis	Nicotiana attenuata
AY254349	LOX3	JA biosynthesis	Nicotiana attenuata
AY254349	LOX3	JA biosynthesis	Nicotiana attenuata
MolEco-850	PAL	Nitrogen metablolism	Nicotiana attenuata
MolEco-851	PAL	Nitrogen metablolism	Nicotiana attenuata
MolEco-852	ICS	Salicylate synthesis	Arabidopsis thaliana
MolEco-1421	PME	Pectine degradation: de-esterification of pectin into pectate and methanol	Nicotiana attenuata
MolEco-1091	WRKY	WRKY 3 - Group I	Nicotiana attenuata
MolEco-1092	WRKY	WRKY 3 - Group I	Nicotiana attenuata
MolEco-1093	WRKY	WRKY 3 - Group I	Nicotiana attenuata
MolEco-1094	WRKY	WRKY 6 - Group Iib	Nicotiana attenuata
MolEco-1095	WRKY	WRKY 6 - Group Iib	Nicotiana attenuata
MolEco-1096	WRKY	WRKY 6 - Group Iib	Nicotiana attenuata
AJ344156	CDPK2	Calcium ion binding	Nicotiana benthamiana
AB071165	IFR	Oxidoreductase	Nicotiana sylvestris
AB012873	ADC	Arginine degradation	Nicotiana sylvestris
AB006692	SPDSY	Arginine degradation	Nicotiana sylvestris
AJ344154	CDPK2	Calcium ion binding	Nicotiana tabacum
AJ344155	CDPK3	Calcium ion binding	Nicotiana tabacum
AF123507	iaa4.5	Unknown	Nicotiana tabacum
AF253511	ERF	Unknown	Nicotiana tabacum
AF022727	ETR	Ethylene perception	Nicotiana tabacum
X84040	LOX	Lipoxygenase	Nicotiana tabacum
AF127242	ODC	Arginine degradation	Nicotiana tabacum (Burley 21)
AB038494	QPT	Arginine degradation	Nicotiana tabacum (strain: bright yellow 2)
AF321140	AdoMetS	Ethylene biosynthesis	Nicotiana tabacum (SR1)
AB026055	ubc1	Ubiquitin activation	Nicotiana tabacum
AB026056	ubc2	Ubiquitin activation	Nicotiana tabacum
M90692	PAL	Nitrogen metablolism	Lycopersicon esculentum
M90692	PAL	Nitrogen metablolism	Lycopersicon esculentum
X63103	PAL1	Nitrogen metablolism	Solanum tuberosum
X63104	PAL2	Response to red or far red light	Solanum tuberosum
BI211052	PDF1.2	Unknown	Lycopersicon esculentum
M20269	PGA	Carbohydrate Metabolism	Lycopersicon esculentum
M20269	PGA	Carbohydrate Metabolism	Lycopersicon esculentum
AF542547 ap	TPS	Proteinase inhibitor	Nicotiana attenuata
AJ007630	aDOX	Fatty acid metabolism	Nicotiana tabacum
AJ007630	aDOX	Fatty acid metabolism	Nicotiana tabacum
AF229926 ap	aDOX	Fatty acid metabolism	Nicotiana attenuata
AF229926	aDOX	Fatty acid metabolism	Nicotiana attenuata
AF229926	aDOX	Fatty acid metabolism	Nicotiana attenuata
AF173863	PLA2	Phospholipase activity	Nicotiana tabacum
AF173863	PLA2	Phospholipase activity	Nicotiana tabacum
J02979	POC1	Peroxidase	Nicotiana tabacum
AB022273	POC2	Peroxidase	Nicotiana tabacum
A27686	PPO	Amino acid biosynthesis	Solanum tuberosum
A27686	PPO	Amino acid biosynthesis	Solanum tuberosum
Y08804	PR-1	PR-1a	Lycopersicon esculentum
Y08804	PR-1	PR-1a	Lycopersicon esculentum
MolEco-1140	PR-1	Unknown	Solanum nigrum
AY055111	PR-10	Ribonucleases	Nicotiana tabacum
MolEco-1146	PR-10	Ribonucleases	Solanum tuberosum
AF442388	THIONIN	Unknown	Capsicum annuum
X68656	LTP	Lipid binding	Hordeum vulgare
AF310018	PR-15	Germin/ oxalate oxidase	Beta vulgaris
M60460	PR-2	"beta-1,3-glucanase"	Nicotiana tabacum
X58548	PR-2	"beta-1,3-glucanase"	Lycopersicon esculentum
X58548	PR-2	"beta-1,3-glucanase"	Lycopersicon esculentum
AJ302111	PR-2	"beta-1,3-glucanase"	Solanum tuberosum
X51425	PR-3	Chitinase activity	Nicotiana tabacum
AJ302112	PR-3	Chitinase activity	Solanum tuberosum
BI433298	PR-4	Chitinase	Solanum tuberosum
BQ515772	PR-5	Osmotin	Nicotiana tabacum
CK276749	PR-6	Serine protease inhibitor	Solanum tuberosum
X95270	PR-7	Endoprotease	Lycopersicon esculentum
X55194	PR-7	Endoprotease	Lycopersicon esculentum
X61488	PR-8	Chitinase	Brassica napus
L36093	PR-9	Lignin-forming peroxidase	Hordeum vulgare
X12739	PR-4	Chitinase	Nicotiana tabacum
M29868	PR-3	Chitinase	Nicotiana tabacum
AJ301671	PR-3	Chitinase	Nicotiana sylvestris
X78325	PR-8	Chitinase	Nicotiana tabacum
AI777302	PRK	Carbohydrate Metabolism	Lycopersicon esculentum
M69247	PR-4	Chitinase	Lycopersicon esculentum
M69247	PR-4	Chitinase	Lycopersicon esculentum
AJ277064	PR-5	Osmotin	Lycopersicon esculentum
AJ277064	PR-5	Osmotin	Lycopersicon esculentum
M69248	PR-6	Serine protease inhibitor	Lycopersicon esculentum
M69248	PR-6	Serine protease inhibitor	Lycopersicon esculentum
AB024600	PR-p27	Unknown	Nicotiana tabacum
AF156696	PT1	Phosphate transport	Nicotiana tabacum
BQ515886	PTI5	Ethelene response factor that regulated PR-genes through the GCC-box	Solanum tuberosum
MolEco-1157	PTI6	Ethelene response factor that regulated PR-genes through the GCC-box	Solanum tuberosum
X88788	VirCP	Interactor of the viral cell-to-cell movement protein	non plant
U25672	VirCP	Interactor of the viral cell-to-cell movement protein	non plant
X66784	PhyA	Photo receptor	Nicotiana tabacum
L10114	PhyB	Photo receptor	Nicotiana tabacum
Y14572	PhyB	Photo receptor	Solanum tuberosum
Y14572	PhyB	Photo receptor	Solanum tuberosum
X81854	PyDC	IAA biosynthesis	Nicotiana tabacum
X81855	PyDC	IAA biosynthesis	Nicotiana tabacum
AB090281	PDH	Carbohydrate Metabolism	Nicotiana tabacum
Z29492	PyK	Conversion phosphoenolpyruvate to pyruvate	Nicotiana tabacum
AF407278	RALF	Cell-cell signaling	Nicotiana tabacum
AF407278	RALF	Cell-cell signaling	Nicotiana tabacum
AF480487	RAR1	Unknown	Nicotiana tabacum
CA591712 ap	AMY	Carbohydrate Metabolism	Nicotiana attenuata
CA591713	TUB	Microtubules formation	Nicotiana attenuata
CA591713 ap	TUB	Microtubules formation	Nicotiana attenuata
CA591715	LOX	Lipoxygenase	Nicotiana attenuata
CA591716	AOS	CYP450	Nicotiana attenuata
CA591718	John Doe	Unknown	Nicotiana attenuata
CA591718 ap	John Doe	Unknown	Nicotiana attenuata
CA591719 ap	RB271	Carbohydrate Metabolism	Nicotiana attenuata
CA591720	CHR6	Chromosome fragment	Nicotiana attenuata
CA591720 ap	CHR6	Chromosome fragment	Nicotiana attenuata
CA591721	CPR	Protease	Nicotiana attenuata
CA591721 ap	CPR	Protease	Nicotiana attenuata
CA591722	SPR	Protease	Nicotiana attenuata
CA591722 ap	SPR	Protease	Nicotiana attenuata
CA591723	MMSDH	Oxidoreductase	Nicotiana attenuata
CA591723	MMSDH	Oxidoreductase	Nicotiana attenuata
CA591724	SIP	Unknown	Nicotiana attenuata
CA591724 ap	SIP	Unknown	Nicotiana attenuata
CA591725	EIN3b1	Unknown	Nicotiana attenuata
CA591725 ap	EIN3b1	Unknown	Nicotiana attenuata
CA591727	CYP76C4	CYP450	Nicotiana attenuata
CA591727 ap	CYP76C4	CYP450	Nicotiana attenuata
CA591729	John Doe	Unknown	Nicotiana attenuata
CA591729 ap	John Doe	Unknown	Nicotiana attenuata
CA591730	CCR4	Unknown	Nicotiana attenuata
CA591730 ap	CCR4	Unknown	Nicotiana attenuata
CA591731	RB521	Carbohydrate Metabolism	Nicotiana attenuata
CA591732	John Doe	Unknown	Nicotiana attenuata
CA591732 ap	John Doe	Unknown	Nicotiana attenuata
CA591733	HSP22	Unknown	Nicotiana attenuata
CA591733 ap	HSP22	Unknown	Nicotiana attenuata
CA591734	WRKY	Unknown	Nicotiana attenuata
CA591734 ap	WRKY	Unknown	Nicotiana attenuata
CA591735	AUC	Unknown	Nicotiana attenuata
CA591735 ap	AUC	Unknown	Nicotiana attenuata
CA591736	PPECS	Flavoprotein	Nicotiana attenuata
CA591736 ap	PPECS	Flavoprotein	Nicotiana attenuata
CA591737	WRKY	Unknown	Nicotiana attenuata
CA591737 ap	WRKY	Unknown	Nicotiana attenuata
CA591738	APLT	Phospholipid-transporting ATPase	Nicotiana attenuata
CA591738 ap	APLT	Phospholipid-transporting ATPase	Nicotiana attenuata
CA591741	John Doe	Unknown	Nicotiana attenuata
CA591741 ap	John Doe	Unknown	Nicotiana attenuata
CA591742	Pto	Unknown	Nicotiana attenuata
CA591742 ap	John Doe	Unknown	Nicotiana attenuata
CA591743	John Doe	Unknown	Nicotiana attenuata
CA591743 ap	John Doe	Unknown	Nicotiana attenuata
CA591745	ANT	ATP carrier protein	Nicotiana attenuata
CA591746	CYP450	CYP450	Nicotiana attenuata
CA591746 ap	CYP450	CYP450	Nicotiana attenuata
CA591747	John Doe	RNA-binding	Nicotiana attenuata
CA591747 ap	John Doe	RNA-binding	Nicotiana attenuata
CA591748	MYB1	Unknown	Nicotiana attenuata
CA591749	John Doe	Unknown	Nicotiana attenuata
CA591749 ap	John Doe	Unknown	Nicotiana attenuata
CA591750	KIF2	Unknown	Nicotiana attenuata
CA591750 ap	KIF2	Unknown	Nicotiana attenuata
CA591751	John Doe	Unknown	Nicotiana attenuata
CA591751 ap	John Doe	Unknown	Nicotiana attenuata
CA591752	John Doe	Unknown	Nicotiana attenuata
CA591752 ap	John Doe	Unknown	Nicotiana attenuata
CA591755	RiboP	Unknown	Nicotiana attenuata
CA591755 ap	RiboP	Unknown	Nicotiana attenuata
CA591756	ACT	Cytoskeleton	Nicotiana attenuata
CA591757	SAP	"N-acetyltransferase activity,"	Nicotiana attenuata
CA591757 ap	SAP	"N-acetyltransferase activity,"	Nicotiana attenuata
CA591758	CHR1	Chromosome fragment	Nicotiana attenuata
CA59175	CHR1	Chromosome fragment	Nicotiana attenuata
CA591759	CHO	Isoquinoline alkaloid biosynthesis	Nicotiana attenuata
CA591759 ap	CHO	Isoquinoline alkaloid biosynthesis	Nicotiana attenuata
CA591760	HSP	Heat shock protein	Nicotiana attenuata
CA591760 ap	HSP	Heat shock protein	Nicotiana attenuata
CA591781	John Doe	Unknown	Nicotiana attenuata
CA591781 ap	John Doe	Unknown	Nicotiana attenuata
CA591761	sbt4b	Serine protease	Nicotiana attenuata
CA591782	bZIP	Unknown	Nicotiana attenuata
CA591782 ap	bZIP	Unknown	Nicotiana attenuata
CA591762	John Doe	Unknown	Nicotiana attenuata
CA591762 ap	John Doe	Unknown	Nicotiana attenuata
CA591763	AMIDASE	Hydrolysis of amides	Nicotiana attenuata
CA591763 ap	AMIDASE	Hydrolysis of amides	Nicotiana attenuata
CA591764	Sec61	Unknown	Nicotiana attenuata
CA591764 ap	Sec61	Unknown	Nicotiana attenuata
CA591765	John Doe	Unknown	Nicotiana attenuata
CA591765 ap	John Doe	Unknown	Nicotiana attenuata
CA591766	John Doe	Unknown	Nicotiana attenuata
CA591766 ap	John Doe	Unknown	Nicotiana attenuata
CA591767	ALD	Unknown	Nicotiana attenuata
CA591768	ALG10	Unknown	Nicotiana attenuata
CA591768 ap	ALG10	Unknown	Nicotiana attenuata
CA591769	PSI-II	Electron transport	Nicotiana attenuata
CA591770	KLK	Trichome morphogenesis	Nicotiana attenuata
CA591770 ap	KLK	Trichome morphogenesis	Nicotiana attenuata
CA591771	WRKY	WRKY 2 - Group I	Nicotiana attenuata
CA591772	ATPase	Electron carrier	Nicotiana attenuata
CA591772 ap	ATPase	Electron carrier	Nicotiana attenuata
CA591784	RUBISCO	CO2 fixation	Nicotiana attenuata
CA591785	AXI1	Unknown	Nicotiana attenuata
CA591787	John Doe	Unknown	Nicotiana attenuata
CA591787 ap	John Doe	Unknown	Nicotiana attenuata
AC005560	RGA	BAC clone with 23 genes	Arabidopsis thaliana
AC009895	RGL2A	BAC clone with 27 genes	Arabidopsis thaliana
AC009895	RGL2B	BAC clone with 27 genes	Arabidopsis thaliana
AC009895	RGL2C	BAC clone with 27 genes	Arabidopsis thaliana
CA591773	BAS	Beta-alanine synthase	Nicotiana attenuata
CA591773	PSI-II	Electron transport	Nicotiana attenuata
CA591775	John Doe	Unknown	Nicotiana attenuata
CA591775 ap	John Doe	Unknown	Nicotiana attenuata
CA591776	John Doe	Unknown	Nicotiana attenuata
CA591776 ap	John Doe	Unknown	Nicotiana attenuata
CA591777	TSRR	Unknown	Nicotiana attenuata
CA591778	John Doe	Unknown	Nicotiana attenuata
CA591778 ap	John Doe	Unknown	Nicotiana attenuata
CA591779	Ubc	Ubiquitin carrier protein	Nicotiana attenuata
AW191829 ap	RUBISCO	CO2 fixation	Nicotiana attenuata
AW191829	RUBISCO	CO2 fixation	Nicotiana attenuata
BM084980	ARPRT2	Energy	Glycine max
AY081611	ARPRT2	Energy	Arabidopsis thaliana
AF194022	SPSA	Carbohydrate Metabolism	Nicotiana tabacum
MolEco-1168	SABP2	Hydrolase activity/ putative MeSA esterase	Nicotiana attenuata
BG127148	SBP	"Fructose-1,6-bisphosphatase"	Lycopersicon esculentum
AF516181	SGT1	JA perception	Nicotiana benthamiana
MolEco-828	SHK	Fifth step from chorismate in aromatic amino acid biosynthesis	Nicotiana tabacum
X63560	SHK	Fifth step from chorismate in aromatic amino acid biosynthesis	Lycopersicon esculentum
AF322108	SIP1	AMP-activated protein kinase activity	Lycopersicon esculentum
AF322108	SIP1	AMP-activated protein kinase activity	Lycopersicon esculentum
AB098730	SIPK	Protein activation	Nicotiana attenuata
AF143743	SNF1	Protein kinase activity	Lycopersicon esculentum
AF143743	SNF1	Protein kinase activity	Lycopersicon esculentum
X95996	SFN1	AMP-activated protein kinase activity	Solanum tuberosum
X95996	SFN1	AMP-activated protein kinase activity	Solanum tuberosum
AF071786	SPS	Carbohydrate Metabolism	Lycopersicon esculentum
AF071786	SPS	Carbohydrate Metabolism	Lycopersicon esculentum
AY112661	SYSR	Systemin receptor	Lycopersicon peruvianum
AY112661	SYSR	Systemin receptor	Lycopersicon peruvianum
L19762	SSF	Carbohydrate Metabolism	Lycopersicon esculentum
L19762	SSF	Carbohydrate Metabolism	Lycopersicon esculentum
BE341180	HSP90	Unknown	Solanum tuberosum
BQ111416	RP-L21	Unknown	Solanum tuberosum
BQ111454	SESQ2	Sesquiterpene biosynthesis	Solanum tuberosum
BQ111457	WINP	Unknown	Solanum tuberosum
BQ111570	MPPDC	Sesquiterpene biosynthesis	Solanum tuberosum
BQ111770	OEM	Unknown	Solanum tuberosum
BQ111809	HPL	CYP450	Solanum tuberosum
BQ111821	RbS	Glycoalkaloid production	Solanum tuberosum
BQ111842	PSI-I	Electron transport	Solanum tuberosum
BQ111847	SCP	Peptidase	Solanum tuberosum
BQ111876	AdoMetDC	SAM decarboxylation	Solanum tuberosum
BQ111888	AMNT2	Unknown	Solanum tuberosum
BQ111982	RP-X	Unknown	Solanum tuberosum
BQ112053	FPS1	Terpenoid biosynthesis	Solanum tuberosum
BQ112056	LytB	Unknown	Solanum tuberosum
BQ112076	TUB	Cytoskeleton	Solanum tuberosum
BQ112096	ADC1	Arginine decarboxylase activity	Solanum tuberosum
BQ112143	ODOX	Dioxygenase	Solanum tuberosum
BQ112158	EEF53	Unknown	Solanum tuberosum
BQ112188	RP-L24	Unknown	Solanum tuberosum
BQ112385	CYP450	CYP450	Solanum tuberosum
BQ112400	IPT9	tRNA isopentenyltransferase	Solanum tuberosum
BQ112462	SSRa	Translocon associated ptotein	Solanum tuberosum
BQ112525	FBPA	Sugar metabolism	Solanum tuberosum
BQ112597	RMT	RNA-binding	Solanum tuberosum
BQ112629	LOX	Lipoxygenase	Solanum tuberosum
BQ112651	SHK	Fifth step from chorismate in aromatic amino acid biosynthesis	Solanum tuberosum
BQ112653	PPO	Catechol oxidase	Solanum tuberosum
BQ112671	5PPA	Amidophosphoribosyltransferase activity	Solanum tuberosum
BQ112691	HRGP	Cell wall crosslinking	Solanum tuberosum
BQ112708	APH	Extracellular nucleotide-derived phosphate hydrolysis	Solanum tuberosum
BQ112734	HOX2	Unknown	Solanum tuberosum
BQ112770	PIN	Cysteine PI (cystatin)	Solanum tuberosum
BQ112864	MRP4	ABC transporter	Solanum tuberosum
BQ112869	John Doe	protein binding	Solanum tuberosum
BQ112919	PIN1	Serine PI	Solanum tuberosum
BQ112937	DSI	Electron carrier	Solanum tuberosum
BQ112949	PGiP	Inhibition of polygalacturonases	Solanum tuberosum
BQ112978	CAM7	Calcium ion binding	Solanum tuberosum
BQ112998	John Doe	Unknown	Solanum tuberosum
BQ113016	RD22	Unknown	Solanum tuberosum
BQ113052	PK	Protein activation	Solanum tuberosum
BQ113072	FORM	Nitrogen metablolism	Solanum tuberosum
BQ113079	LOX	Lipoxygenase	Solanum tuberosum
BQ113093	RT	Anthocyanin biosynthesis	Solanum tuberosum
BQ113197	SMO2	Monooxygenase	Solanum tuberosum
BQ113273	CHAP60	Chaperone activity	Solanum tuberosum
BQ113295	TBC	Unknown	Solanum tuberosum
BQ113307	IAR3	IAA-amino acid conjugate hydrolase activity	Solanum tuberosum
BQ113310	SRP	GTP binding	Solanum tuberosum
BQ113353	LOX	Lipoxygenase	Solanum tuberosum
BQ113381	LSP	Reception	Solanum tuberosum
BQ113382	LOA	Carboxylic ester hydrolase activity	Solanum tuberosum
BQ113397	MSI2	Cell proliferation	Solanum tuberosum
BQ113456	4CL	Flavonoid biosynthesis	Solanum tuberosum
BQ113458	PHAP2A	Unknown	Solanum tuberosum
BQ113470	SFP1	Sugar metabolism	Solanum tuberosum
BQ113507	GLH	Carbohydrate Metabolism	Solanum tuberosum
BQ113543	RECK	Reception	Solanum tuberosum
BQ113590	PIN1	Serine PI	Solanum tuberosum
BQ113576	C4SO	Monooxygenase	Solanum tuberosum
BQ113581	CDPK1	Calcium ion binding	Solanum tuberosum
BQ113584	ZOGT	IAA inactivation through UDP-D-xylose	Solanum tuberosum
BQ113651	BiP	ATP-binding	Solanum tuberosum
BQ113675	SPER	Unknown	Solanum tuberosum
BQ113684	SHEPHERD	Clavata formation protein	Solanum tuberosum
BQ113690	ROC7	Isomerization of proline imidic peptide bonds in oligopeptides	Solanum tuberosum
BQ113706	ALAT	Metalloenzymes	Solanum tuberosum
BQ113741	PPO	Catechol oxidase	Solanum tuberosum
BQ113774	ADC	Pyridoxal-dependent decarboxylase	Solanum tuberosum
BQ113794	APH	Extracellular nucleotide-derived phosphate hydrolysis	Solanum tuberosum
BQ113812	SPDSY1	Arginine degradation	Solanum tuberosum
BQ113829	John Doe	Unknown	Solanum tuberosum
BQ113842	RBP	RNA-binding	Solanum tuberosum
BQ113865	LADOX	Unknown	Solanum tuberosum
BQ113872	LIS	Monoterpene biosynthesis	Solanum tuberosum
BQ113887	PK	Protein activation	Solanum tuberosum
BQ113895	bHSI	3-beta hydroxysteroid dehydrogenase/isomerase	Solanum tuberosum
BQ113907	CYP450	CYP450	Solanum tuberosum
BQ113913	VSP	Phospholipase activity	Solanum tuberosum
BQ113944	SODM	Oxidoreductase activity	Solanum tuberosum
BQ113947	bHSI	3-beta hydroxysteroid dehydrogenase/isomerase	Solanum tuberosum
BQ114001	RD22	Unknown	Solanum tuberosum
BQ114016	CMS	Chorismate synthesis	Solanum tuberosum
BQ114037	MCM7	ATP-binding	Solanum tuberosum
BQ114075	ROC7	Isomerization of proline imidic peptide bonds in oligopeptides	Solanum tuberosum
BQ114057	NLAP	Leucyl aminopeptidase	Solanum tuberosum
BQ114093	DOXPR	Terpenoid biosynthesis	Solanum tuberosum
BQ114198	C4H	Flavonoid biosynthesis	Solanum tuberosum
BQ114298	PNM	Methyl transferase	Solanum tuberosum
BQ114448	SODM	Oxidoreductase activity	Solanum tuberosum
BQ114493	RP-L34	Unknown	Solanum tuberosum
BQ114604	SPDSY	Arginine degradation	Solanum tuberosum
BQ114644	bMSD	Glucosidase	Solanum tuberosum
BQ114655	PV72	Involved in trafficking of seed storage proteins	Solanum tuberosum
BQ114700	DAGAT	Triacylglycerol (TAG) formation	Solanum tuberosum
BQ114711	John Doe	Unknown	Solanum tuberosum
BQ114905	PR-6	Serine protease inhibitor	Solanum tuberosum
BQ115036	PP2C	Unknown	Solanum tuberosum
BQ115062	ZOGT	IAA inactivation through UDP-glucose	Solanum tuberosum
BQ115107	John Doe	Unknown	Solanum tuberosum
BQ115114	DOXPS	Terpenoid biosynthesis	Solanum tuberosum
BQ115134	PR-5	Osmotin	Solanum tuberosum
BQ115136	SCE1	Ubiquitin activation	Solanum tuberosum
BQ115240	aDOX	Fatty acid metabolism	Solanum tuberosum
BQ115455	SPER	Unknown	Solanum tuberosum
BQ115501	PPO	Catechol oxidase	Solanum tuberosum
BQ115513	RUBISCO	CO2 fixation	Solanum tuberosum
BQ115524	LOX	Lipoxygenase	Solanum tuberosum
BQ115410	PPI	RNA/DNA metabolism in mitochondria and chloroplasts	Solanum tuberosum
BQ115418	TPR	Unknown	Solanum tuberosum
BQ115618	CYPB5	CYP450	Solanum tuberosum
BQ115683	bHSI	3-beta hydroxysteroid dehydrogenase/isomerase	Solanum tuberosum
BQ115689	VP4B	Transport of proteins from endosomes to the trans-Golgi network	Solanum tuberosum
BQ115733	IDIP	Unknown	Solanum tuberosum
BQ115735	ZOGT	IAA inactivation through UDP-D-xylose	Solanum tuberosum
BQ115763	ZOGT	IAA inactivation through UDP-glucose	Solanum tuberosum
BQ115763	ZOGT	IAA inactivation through UDP-glucose	Solanum tuberosum
BQ115838	DRG	GTP-binding protein	Solanum tuberosum
BQ115941	GLUT2	"Glycosyl-, Hexosyl-transferases"	Solanum tuberosum
BQ115948	RD22	Unknown	Solanum tuberosum
BQ115950	AIM1	Beta-oxidation of fatty acids	Solanum tuberosum
BQ115994	ADC1	Arginine decarboxylase activity	Solanum tuberosum
BQ116021	ROC2	RNA-binding	Solanum tuberosum
BQ116026	DSI	Electron carrier	Solanum tuberosum
BQ116110	AMT	Amino acid transport	Solanum tuberosum
BQ116163	MTPA	ATPase activity	Solanum tuberosum
BQ116319	aEXP	Endoglucanase-like	Solanum tuberosum
BQ116340	ATPCL	Carbohydrate Metabolism	Solanum tuberosum
BQ116357	John Doe	Unknown	Solanum tuberosum
BQ116383	hPOP4	Unknown	Solanum tuberosum
BQ116385	John Doe	Unknown	Solanum tuberosum
BQ116406	KI1	Kinase activity	Solanum tuberosum
BQ116413	ISRP	Unknown	Solanum tuberosum
BQ504387	John Doe	Unknown	Solanum tuberosum
BQ504437	CHRM	Chromatin silencing	Solanum tuberosum
BQ504547	GLUS	Glutamate biosynthesis	Solanum tuberosum
BQ116958	HMGS	Sesquiterpene biosynthesis	Solanum tuberosum
BQ117068	Drm3	Unknown	Solanum tuberosum
BQ117128	PAP	Aminopeptidase activity	Solanum tuberosum
BQ117149	PCO	Chlorophyll biosynthesis	Solanum tuberosum
BQ117156	ABC	ABC transporter	Solanum tuberosum
BQ117202	LAP2	Leucyl aminopeptidase	Solanum tuberosum
BQ117239	John Doe	Oxidoreductase activity	Solanum tuberosum
BQ117294	O14aDM	Fatty acid metabolism	Solanum tuberosum
BQ117345	John Doe	Unknown	Solanum tuberosum
BQ117364	PK	Protein activation	Solanum tuberosum
BQ117424	UDPGD3	Carbohydrate Metabolism	Solanum tuberosum
BQ117512	CD4B	Protease	Solanum tuberosum
BQ117543	DSI	Electron carrier	Solanum tuberosum
BQ117563	H+ATPase	Proton pump	Solanum tuberosum
BQ117577	GLYO	Lactoylglutathione lyase	Solanum tuberosum
BQ117606	PES	Pectine degradation	Solanum tuberosum
BQ117613	NBS-LRR	Disease resistance	Solanum tuberosum
BQ117617	TLP	Unknown	Solanum tuberosum
BQ117632	IPPI	Terpenoid biosynthesis	Solanum tuberosum
BQ117647	UDP-GD	Oxidation of an alcholol to an acid without the release of an aldehyde	Solanum tuberosum
BQ117704	AKIN	Protein activation	Solanum tuberosum
BQ117729	PPO	Catechol oxidase	Solanum tuberosum
BQ117734	ATPCL	Carbohydrate Metabolism	Solanum tuberosum
BQ117786	ODC	Arginine metabolism	Solanum tuberosum
BQ117795	ZOGT	IAA inactivation through UDP-glucose	Solanum tuberosum
BQ117813	DNAb	Unknown	Solanum tuberosum
BQ117838	ATPase	Unknown	Solanum tuberosum
BQ117845	APRT	Adenine phosphoribosyltransferase activity	Solanum tuberosum
BQ117870	HTF	Unknown	Solanum tuberosum
BQ117911	DNAb	Unknown	Solanum tuberosum
BQ118187	MDH	Carbohydrate Metabolism	Solanum tuberosum
BQ118234	RD22	Unknown	Solanum tuberosum
BQ118329	XYL1	ß-D-xylosidase	Solanum tuberosum
BQ118336	XYL1	ß-D-xylosidase	Solanum tuberosum
BQ118469	FPS1	Terpenoid biosynthesis	Solanum tuberosum
BQ118479	PPO	Catechol oxidase	Solanum tuberosum
BQ118529	SAC1	Unknown	Solanum tuberosum
BQ118547	O14aDM	Fatty acid metabolism	Solanum tuberosum
BQ118639	GPPH	Starch metabolism	Solanum tuberosum
BQ504589	T6J22	Amino acid transport	Solanum tuberosum
BQ504595	FBPA	Sugar metabolism	Solanum tuberosum
BQ118727	SSRa	Translocon associated ptotein	Solanum tuberosum
BQ118892	John Doe	Unknown	Solanum tuberosum
BQ118902	FPS1	Terpenoid biosynthesis	Solanum tuberosum
BQ118964	DNAb	Unknown	Solanum tuberosum
BQ118980	TUB8	Unknown	Solanum tuberosum
BQ118981	SHEPHERD	Clavata formation protein	Solanum tuberosum
BQ119016	MPPDC	Sesquiterpene biosynthesis	Solanum tuberosum
BQ119123	SWIB	Unknown	Solanum tuberosum
BQ119192	RbS	Glycoalkaloid production	Solanum tuberosum
BQ119209	John Doe	Unknown	Solanum tuberosum
BQ119277	P5CS	Aldehyde dehydrogenase	Solanum tuberosum
BQ119290	MTSHP	Heat shock protein	Solanum tuberosum
BQ119331	FPPS	Terpenoid biosynthesis	Solanum tuberosum
BQ119353	ASN	Nitrogen metablolism	Solanum tuberosum
BQ119359	ATPS	ATP synthase	Solanum tuberosum
BQ119460	PR-1	PR-1b like	Solanum tuberosum
BQ119470	John Doe	Unknown	Solanum tuberosum
BQ119473	VAHOX1	Unknown	Solanum tuberosum
BQ119608	SQMO	Terpenoid biosynthesis	Solanum tuberosum
BQ504647	OMT	Oxoglutarate:malate antiporter activit	Solanum tuberosum
BQ119647	HPL	CYP450	Solanum tuberosum
BQ119705	ARF	Unknown	Solanum tuberosum
BQ119943	CALNEX	Calcium ion binding	Solanum tuberosum
BQ119946	BADH	"Oxidation of glycine betaine aldehyde into the osmoprotectant glycine betaine,"	Solanum tuberosum
BQ119967	SEC14	Reception	Solanum tuberosum
BQ120182	HMGR2	Sesquiterpene biosynthesis	Solanum tuberosum
BQ120186	HMGR	Sesquiterpene biosynthesis	Solanum tuberosum
BQ120259	PDX2	Amidotransferase activity	Solanum tuberosum
BQ120263	TPL	Protein transporter activity	Solanum tuberosum
BQ120281	XDH	Oxidoreductase activity	Solanum tuberosum
BQ120287	John Doe	Unknown	Solanum tuberosum
BQ120360	RP-L3	Unknown	Solanum tuberosum
BQ120465	PHGP	Toxin catabolism	Solanum tuberosum
BQ120523	ACS	Ethylene biosynthesis	Solanum tuberosum
BQ120559	t-KETO	Sugar metabolism	Solanum tuberosum
BQ120562	GT	Conjugation of glutathione to various electrophilic compounds	Solanum tuberosum
BQ120570	DC1.2	Unknown	Solanum tuberosum
BQ120644	PK	Protein activation	Solanum tuberosum
BQ120646	AAT	Alcohol esterification	Solanum tuberosum
BQ120675	PhD	Amino acid biosynthesis	Solanum tuberosum
BQ120851	FLS	Flavonol synthase	Solanum tuberosum
BQ120864	DC1.2	Unknown	Solanum tuberosum
BQ504764	CPRD49	Lipase acivity	Solanum tuberosum
BQ120914	DC1.2	Unknown	Solanum tuberosum
BQ120951	TPS	Terpenoid biosynthesis	Solanum tuberosum
BQ120953	LIPASE	Hydrolysis of lipids	Solanum tuberosum
BQ120970	PRP	Unknown	Solanum tuberosum
BQ121051	John Doe	Unknown	Solanum tuberosum
BQ121145	DOX	Electron carrier	Solanum tuberosum
BQ121269	CAT2	Catalase activity	Solanum tuberosum
BQ121509	GAMYB	Protein binding	Solanum tuberosum
BQ121560	ATPS	Unknown	Solanum tuberosum
BQ121583	GbDG	Cell expansion	Solanum tuberosum
BQ121599	PHERO	Unknown	Solanum tuberosum
BQ121693	aDOX	Fatty acid metabolism	Solanum tuberosum
BQ121735	FBPA	Sugar metabolism	Solanum tuberosum
BQ121797	CCB	Cation channel activity	Solanum tuberosum
BQ121874	DC1.2	Unknown	Solanum tuberosum
BQ121879	ABP19a	Unknown	Solanum tuberosum
BQ121887	CPK1	Calcium ion binding	Solanum tuberosum
BQ121939	ACP	Acyl carrier protein	Solanum tuberosum
BQ121940	ABP19a	Unknown	Solanum tuberosum
BQ504863	MtN19	Nodule protein	Solanum tuberosum
BQ504884	JD1	Unknown	Solanum tuberosum
BQ504908	MSC	Mitochondrial transport	Solanum tuberosum
BQ504961	CYP450	CYP450	Solanum tuberosum
BQ505161	LAP2	Leucyl aminopeptidase	Solanum tuberosum
BQ505276	DHQS	Amino acid biosynthesis	Solanum tuberosum
BQ505304	HSC70	Heat shock protein	Solanum tuberosum
BQ505348	GAST	Unknown	Solanum tuberosum
BQ505485	DEHYDRIN	Unknown	Solanum tuberosum
BQ505487	EEF53	Lipase like	Solanum tuberosum
BQ505492	AODA	Succinyl-diaminopimelate desuccinylase activity	Solanum tuberosum
BQ505513	XBCP3	Protease	Solanum tuberosum
BQ505547	ARP	Unknown	Solanum tuberosum
BQ505629	RPA	Replication and Repair	Solanum tuberosum
BQ505654	ARFGAP	Unknown	Solanum tuberosum
BQ505675	PME	Pectine degradation: de-esterification of pectin into pectate and methanol	Solanum tuberosum
BQ505791	ATA	Glutamate biosynthesis	Solanum tuberosum
BQ505800	Ghfe1	FAD binding protein	Solanum tuberosum
BQ506261	DSI	Electron carrier	Solanum tuberosum
BQ506283	John Doe	Unknown	Solanum tuberosum
BQ506318	Kin17	Unknown	Solanum tuberosum
BQ506725	SPER	Unknown	Solanum tuberosum
BQ506746	TUB	Cytoskeleton	Solanum tuberosum
BQ506844	HRGP	Cell wall crosslinking	Solanum tuberosum
BQ506886	PP2C	Unknown	Solanum tuberosum
BQ506892	CYP450	CYP450	Solanum tuberosum
BQ506893	ILR1-6	Pantothenate biosynthesis	Solanum tuberosum
BQ506908	John Doe	Unknown	Solanum tuberosum
BQ506966	AdoHcyase	S-adenosyl-L-homocysteine hydrolase	Solanum tuberosum
BQ506987	LTP2	Lipid binding	Solanum tuberosum
BQ507130	C3HC4RING	Serine PI	Solanum tuberosum
BQ507399	LTP2	Lipid binding	Solanum tuberosum
BQ507438	PAL	Nitrogen metablolism	Solanum tuberosum
BQ507470	DHQS	Amino acid biosynthesis	Solanum tuberosum
BQ507624	LTP2	Lipid binding	Solanum tuberosum
BQ507669	TRX-H1	Oxidoreductase	Solanum tuberosum
BQ507735	GLUT2	"Glycosyl-, Hexosyl-transferases"	Solanum tuberosum
BQ507759	COI1	JA perception	Solanum tuberosum
BQ507870	PAL	Nitrogen metablolism	Solanum tuberosum
BQ507899	LOX	Lipoxygenase	Solanum tuberosum
BQ507972	PK	Protein activation	Solanum tuberosum
BQ508052	GLY10	Glucosyltransferase activity	Solanum tuberosum
BQ508141	AMNT2	Unknown	Solanum tuberosum
BQ508179	P5CS	Aldehyde dehydrogenase	Solanum tuberosum
BQ508291	SEC14	Reception	Solanum tuberosum
BQ508334	PR-X	PR-like	Solanum tuberosum
BQ508340	ACL	Sugar metabolism	Solanum tuberosum
BQ508370	RPS2C	RNA-binding	Solanum tuberosum
BQ508466	NDX1	Nitrogen metablolism	Solanum tuberosum
BQ508530	John Doe	Unknown	Solanum tuberosum
BQ508539	ERD	Unknown	Solanum tuberosum
BQ508564	ALR	ATPase activity	Solanum tuberosum
BQ508622	LOX	Lipoxygenase	Solanum tuberosum
BQ508636	CYP71B10	CYP450	Solanum tuberosum
BQ508766	CDPK	GTPase activity	Solanum tuberosum
BQ508767	PIN1	Serine PI	Solanum tuberosum
BQ508784	MYC2	Unknown	Solanum tuberosum
BQ508930	DnaJ	Chaperone activity	Solanum tuberosum
BQ508940	EEF53	Lipase	Solanum tuberosum
BQ509011	AUXH	Cotransport of hydrogen and Auxin	Solanum tuberosum
BQ509014	AdoMetS	SAM synthesis	Solanum tuberosum
BQ509110	NusB	RNA-binding	Solanum tuberosum
BQ509192	STX	t-SNARE activity	Solanum tuberosum
BQ509817	RD22	Unknown	Solanum tuberosum
BQ509989	SODM	Oxidoreductase activity	Solanum tuberosum
BQ510112	John Doe	Unknown	Solanum tuberosum
BQ510222	John Doe	Unknown	Solanum tuberosum
BQ510292	RD22	Unknown	Solanum tuberosum
BQ510318	GLUS	Glutamate biosynthesis	Solanum tuberosum
BQ510589	HSF2	Unknown	Solanum tuberosum
BQ510607	AAP	Peptidase	Solanum tuberosum
BQ510652	VPE1a	Peptidase	Solanum tuberosum
BQ510809	DHQS	Amino acid biosynthesis	Solanum tuberosum
BQ510849	FBOX	Unknown	Solanum tuberosum
BQ510851	FBP	Sugar metabolism	Solanum tuberosum
BQ511035	PP2C	Unknown	Solanum tuberosum
BQ511037	HSP20	Heat shock protein	Solanum tuberosum
BQ511074	PPIase	Unknown	Solanum tuberosum
BQ511245	DEHYDRIN	Unknown	Solanum tuberosum
BQ511374	CMS	Chorismate synthesis	Solanum tuberosum
BQ511412	A1E	Interconversion of D-glucose and other aldoses between their alpha- and beta-forms	Solanum tuberosum
BQ511446	AODA	Peptidase dimerisation	Solanum tuberosum
BQ511516	HSP90	Heat shock protein	Solanum tuberosum
BQ511525	DOXPR	Terpenoid biosynthesis	Solanum tuberosum
BQ511530	PP2C	Unknown	Solanum tuberosum
BQ511673	AKADH	3-methyl-2-oxobutanoate dehydrogenase	Solanum tuberosum
BQ511710	ATHB-7	Unknown	Solanum tuberosum
BQ511858	FBP	Sugar metabolism	Solanum tuberosum
BQ511951	P5CS	Aldehyde dehydrogenase	Solanum tuberosum
BQ511968	SAP	Unknown	Solanum tuberosum
BQ512117	MCA1	Peptidase	Solanum tuberosum
BQ512125	CMU	Flavonoid biosynthesis	Solanum tuberosum
BQ512176	CYP76A2	CYP450	Solanum tuberosum
BQ512179	PHGP	Toxin catabolism	Solanum tuberosum
BQ512236	AMNT2	Unknown	Solanum tuberosum
BQ512427	NEC4	Endoglucanase Inhibitor	Solanum tuberosum
BQ512442	XTH6	Hemicellulose	Solanum tuberosum
BQ512456	PES	Pectine degradation	Solanum tuberosum
BQ512524	Ole8	Calcium ion binding	Solanum tuberosum
BQ512530	John Doe	Unknown	Solanum tuberosum
BQ512557	RFS	Hydrolyzing O-glycosyl compounds	Solanum tuberosum
BQ512615	EPSPS	Chorismate synthesis	Solanum tuberosum
BQ512731	John Doe	protein binding	Solanum tuberosum
BQ512818	RING	Unknown	Solanum tuberosum
BQ512844	HRGP	Cell wall crosslinking	Solanum tuberosum
BQ512999	John Doe	Unknown	Solanum tuberosum
BQ513001	EFP	Translation elongation factor activity	Solanum tuberosum
BQ513097	LTA2	Acetyltransferase activity	Solanum tuberosum
BQ513122	CSH	Oxidoreductase	Solanum tuberosum
BQ513259	XTH6	Hemicellulose	Solanum tuberosum
BQ513281	PGNT	Toxin catabolism	Solanum tuberosum
BQ513474	John Doe	Unknown	Solanum tuberosum
BQ513582	APH	Extracellular nucleotide-derived phosphate hydrolysis	Solanum tuberosum
BQ513669	CPR	Protease	Solanum tuberosum
BQ513704	DOXPR	Terpenoid biosynthesis	Solanum tuberosum
BQ513709	CYP76A2	CYP450	Solanum tuberosum
BQ513743	THIO3	Electron carrier	Solanum tuberosum
BQ513856	NTP3	Nitrate transport	Solanum tuberosum
BQ513904	GERMCS	Germacrene C osynthesis	Solanum tuberosum
BQ513986	WRKY	WRKY 22 - group IIe - MAPK interactor	Solanum tuberosum
BQ514058	WDR	Cytoskeleton	Solanum tuberosum
BQ514075	PCAN	Regulation of cell cycle	Solanum tuberosum
BQ514143	John Doe	Calcium ion binding	Solanum tuberosum
BQ514338	John Doe	Protease	Solanum tuberosum
BQ514441	CSH	Oxidoreductase	Solanum tuberosum
BQ514472	John Doe	Unknown	Solanum tuberosum
BQ514499	4CL	Flavonoid biosynthesis	Solanum tuberosum
BQ514562	NEC4	Endoglucanase Inhibitor	Solanum tuberosum
BQ514700	AdoMetDC	SAM decarboxylation	Solanum tuberosum
BQ514704	SESQ2	Sesquiterpene biosynthesis	Solanum tuberosum
BQ515007	GT	Conjugation of glutathione to various electrophilic compounds	Solanum tuberosum
BQ515053	SESQ2	Sesquiterpene biosynthesis	Solanum tuberosum
BQ515113	YME1	Peptidase	Solanum tuberosum
BQ515188	HHP4	Reception	Solanum tuberosum
BQ515225	PR-X	Unknown	Solanum tuberosum
BQ515363	AdoMetDC	SAM decarboxylation	Solanum tuberosum
BQ515388	CYP72B	CYP450	Solanum tuberosum
BQ515748	CALNEX	Calcium ion binding	Solanum tuberosum
BQ515763	WRKY	Unknown	Solanum tuberosum
BQ515803	FBP	Sugar metabolism	Solanum tuberosum
BQ515829	PME	Pectine degradation: de-esterification of pectin into pectate and methanol	Solanum tuberosum
BQ515859	John Doe	Unknown	Solanum tuberosum
BQ515885	PIN1	Serine PI	Solanum tuberosum
BQ515894	John Doe	Unknown	Solanum tuberosum
BQ516010	PK	Protein activation	Solanum tuberosum
BQ516113	CAO	Copper ion binding	Solanum tuberosum
BQ516134	DSI	Electron carrier	Solanum tuberosum
BQ516291	ILR1-3	Pantothenate biosynthesis	Solanum tuberosum
BQ516368	SESQ2	Sesquiterpene biosynthesis	Solanum tuberosum
BQ516371	CCR	Unknown	Solanum tuberosum
BQ516560	CP24	Chlorophyll biosynthesis	Solanum tuberosum
BQ516569	AdoMetDC	SAM decarboxylation	Solanum tuberosum
BQ516602	JA2	Unknown	Solanum tuberosum
BQ516640	CYP76A2	CYP450	Solanum tuberosum
BQ516725	IPPI	Terpenoid biosynthesis	Solanum tuberosum
BQ516841	CHUP1	Actin binding activity	Solanum tuberosum
BQ516916	SPER	Unknown	Solanum tuberosum
BQ516919	John Doe	Unknown	Solanum tuberosum
BQ516923	PCSA	Phosphatidylcholine-sterol O-acyltransferase activity	Solanum tuberosum
BQ516983	CALRET	Calcium ion binding	Solanum tuberosum
BQ517331	PB2	Unknown	Solanum tuberosum
BQ517354	DC1.2	Unknown	Solanum tuberosum
BQ517431	PMEC	Unknown	Solanum tuberosum
BQ517465	HDZ2	Unknown	Solanum tuberosum
BQ517724	DB10	ATP-dependent helicase activity	Solanum tuberosum
BQ518055	MAP3Ka	Kinase activity	Solanum tuberosum
BQ518183	AMT	Amino acid transport	Solanum tuberosum
BQ518433	PSI-II	Electron transport	Solanum tuberosum
BQ518441	DNAb	Unknown	Solanum tuberosum
BQ518449	PyK	Conversion phosphoenolpyruvate to pyruvate	Solanum tuberosum
BQ518541	PES	Pectine degradation	Solanum tuberosum
BQ518635	SCARECROW	Cell devision	Solanum tuberosum
BQ518657	John Doe	Unknown	Solanum tuberosum
BQ518695	DR-I2	Unknown	Solanum tuberosum
BQ518834	John Doe	ATP-binding	Solanum tuberosum
BQ518895	GsIG	Celluslose synthase	Solanum tuberosum
BQ518967	AP2B	Adaptor-related protein	Solanum tuberosum
BQ519050	DSI	Electron carrier	Solanum tuberosum
BQ519118	Gip1	Unknown	Solanum tuberosum
BQ519121	SAGT	SA metabolism	Solanum tuberosum
BQ519366	SCP	Serine carboxypeptidase	Solanum tuberosum
BQ519417	John Doe	Unknown	Solanum tuberosum
BQ519431	SPR	Protease	Solanum tuberosum
AF272244	TEAS	Sesquiterpene biosynthesis	Nicotiana tabacum
AF272244	TEAS	Sesquiterpene biosynthesis	Nicotiana tabacum
AF209709	SaPIN2a	Proteinase inhibitor	Solanum americanum
AF070967	SKP1	JA perception	Nicotiana clevelandii
AY462018	NPK5	Protein activation	Nicotiana attenuata
AY460336 ap	SNF1	Protein kinase activity	Nicotiana attenuata
AY460336	SNF1	Protein kinase activity	Nicotiana attenuata
AY460336	SNF1	Protein kinase activity	Nicotiana attenuata
U60200	LOX1	Lipoxygenase	Solanum tuberosum
U60201	LOX2	Lipoxygenase	Solanum tuberosum
U60202	LOX3	Lipoxygenase	Solanum tuberosum
X95513	LOX	Lipoxygenase	Solanum tuberosum
AB062138	MPK1	Protein activation	Solanum tuberosum
AB062139	MPK2	Protein activation	Solanum tuberosum
AB062140	MPK3	Protein activation	Solanum tuberosum
AB062141	MPK4	Protein activation	Solanum tuberosum
AB055497	SUS	Carbohydrate Metabolism	Nicotiana tabacum
AY112661	SR160	Signaling peptide	Lycopersicon esculentum
Z48602	GBF3	Unknown	Nicotiana tabacum
AF184164	TAL	Forms erythrose 4-phosphate and fructose 6-phosphate	Lycopersicon esculentum
X55195	TCHS2	Chalcone synthesis	Lycopersicon esculentum
AB015855	EIN3	Transporter activity	Nicotiana tabacum
M11216	VirCP	Interactor of the viral cell-to-cell movement protein	non plant
U90214	TGA2	Unknown	Nicotiana tabacum
L00670	TMK1	Transmembrane receptor protein	Arabidopsis thaliana
L00670	TMK1	Transmembrane receptor protein	Arabidopsis thaliana
AF516910	VirCP	Interactor of the viral cell-to-cell movement protein	non plant
AF542544	TEAS	Sesquiterpene biosynthesis	Nicotiana attenuata
X92656	TPT	Unknown	Lycopersicon esculentum
AJ307584	TRR1	Tropan-3-ol forming	Solanum tuberosum
AJ292343	TRR2	Tropan-3-ol forming	Solanum tuberosum
AJ269500	VirCP	Interactor of the viral cell-to-cell movement protein	non plant
AF064474	VirCP	Interactor of the viral cell-to-cell movement protein	non plant
NC_001768	VirCP	Interactor of the viral cell-to-cell movement protein	non plant
AF024615	BFS	Sesquiterpene biosynthesis	Mentha x piperita
AF024615	BFS	Sesquiterpene biosynthesis	Mentha x piperita
BM173307	UBCE	Unknown	Avicennia marina
BI176468	UBSP	Unknown	Solanum tuberosum
U82367	SGT1	JA perception	Solanum tuberosum
AB052964 + D61377	WIPK	Protein activation	Nicotiana tabacum
AB052964 + D61377	WIPK	Protein activation	Nicotiana tabacum
E12717	WIPK	Protein activation	Nicotiana tabacum
AF224704	WRKY	WRKY 15 - Group II-d	Arabidopsis thaliana
AF224698	WRKY	WRKY 18 - Group II-a	Arabidopsis thaliana
AF272747	WRKY	WRKY 21 - Group I	Arabidopsis thaliana
AF224699	WRKY	WRKY 26 - Group I	Arabidopsis thaliana
AF193770	WRKY	WRKY 3 - Group I	Nicotiana tabacum
AF193771	WRKY	WRKY 4 - Group I	Nicotiana tabacum
AF272748	WRKY	WRKY 53 - Group III	Arabidopsis thaliana
AF224700	WRKY	WRKY 62 - Group III	Arabidopsis thaliana
AF272746	WRKY	WRKY 7 - Group II-d	Arabidopsis thaliana
STU278507	WRKY	WRKY 1 - Group II-d	Solanum tuberosum
STU278507	WRKY	WRKY 1 - Group II-d	Solanum tuberosum
AY456271 ap	WRKY	WRKY 3 - Group I	Nicotiana attenuata
AY456271	WRKY	WRKY 3 - Group I	Nicotiana attenuata
AY456271	WRKY	WRKY 3 - Group I	Nicotiana attenuata
AY456272 ap	WRKY	WRKY 6 - Group Iib	Nicotiana attenuata
AY456272	WRKY	WRKY 6 - Group Iib	Nicotiana attenuata
AY456272	WRKY	WRKY 6 - Group Iib	Nicotiana attenuata
AF148534	Wfi1	NADPH oxidase	Lycopersicon esculentum
AF148534	Wfi1	NADPH oxidase	Lycopersicon esculentum
AF186777	XET4	Carbohydrate Metabolism	Lycopersicon esculentum
AF186777	XET4	Carbohydrate Metabolism	Lycopersicon esculentum
AF296122	STS	Sesquiterpene biosynthesis	Zea mays
AJ001374	GLUC	Carbohydrate Metabolism	Solanum tuberosum
U88089	agpL	Glucose-1-phosphate adenylyltransferase	Lycopersicon esculentum
L41126	agpS	Glucose-1-phosphate adenylyltransferase	Lycopersicon esculentum
CA847609	ARF7	Unknown	Capsicum annuum
X56266	AUX	Unknown	Nicotiana tabacum
AF393847	AMY	Carbohydrate Metabolism	Solanum tuberosum
AY061648	BZI-I	Unknown	Nicotiana tabacum
X76946	FBP	Carbohydrate Metabolism	Solanum tuberosum
AJ133422	GapC	ATP-forming	Nicotiana tabacum
Z48976	PGK	Carbohydrate Metabolism	Nicotiana tabacum
AF212316	CMT	Flavonoid biosynthesis	Capsicum anum
AF212318	C4H	Flavonoid biosynthesis	Capsicum anum
M62755	4CL	Flavonoid biosynthesis	Solanum nigrum
BU494510	ARC	Unknown	Nicotiana attenuata
BU494504	NeIF-4A15	Protein translation	Nicotiana attenuata
BU494517	RP-L41	Unknown	Nicotiana attenuata
BU494517 ap	RP-L41	Unknown	Nicotiana attenuata
BU494505	WRKY	Unknown	Nicotiana attenuata
BU494506	RD22	Unknown	Nicotiana attenuata
BU494508	mutT	Phosphohydrolase	Nicotiana attenuata
BU494520	NPH3	Signal transducer activity	Nicotiana attenuata
BU494520 ap	NPH3	Signal transducer activity	Nicotiana attenuata
BU494507	OXB	Oxysterol-binding	Nicotiana attenuata
BU494515	HELICASE	ATP-binding	Nicotiana attenuata
BU494515 ap	HELICASE	ATP-binding	Nicotiana attenuata
BU494519	Cprot	Protease	Nicotiana attenuata
BU494519 ap	Cprot	Protease	Nicotiana attenuata
BU494513	PK	Protein activation	Nicotiana attenuata
BU494513 ap	PK	Protein activation	Nicotiana attenuata
BU494503	BiP	ATP-binding	Nicotiana attenuata
BU494523	John Doe	Unknown	Nicotiana attenuata
BU494523 ap	John Doe	Unknown	Nicotiana attenuata
BU494509	Sn-1	Unknown	Nicotiana attenuata
BU494511	HMGR2	Sesquiterpene biosynthesis	Nicotiana attenuata
BU494500	aDOX	Fatty acid metabolism	Nicotiana attenuata
BU494527	John Doe	Unknown	Nicotiana attenuata
BU494527 ap	John Doe	Unknown	Nicotiana attenuata
BU494502	CYTF	Electron carrier	Nicotiana attenuata
BU494526	John Doe	Unknown	Nicotiana attenuata
BU494526 ap	John Doe	Unknown	Nicotiana attenuata
BU494524	John Doe	protein binding	Nicotiana attenuata
BU494524 ap	John Doe	protein binding	Nicotiana attenuata
BU494501	Pftf	Protease	Nicotiana attenuata
BU494532	RCC1	GTPase binding	Nicotiana attenuata
BU494532 ap	RCC1	GTPase binding	Nicotiana attenuata
BU494529	CHLG	Unknown	Nicotiana attenuata
BU494528	THIONIN	Unknown	Nicotiana attenuata
BU494533	PK	Protein activation	Nicotiana attenuata
BU494533 ap	PK	Protein activation	Nicotiana attenuata
BU494536	PGM	Carbohydrate Metabolism	Nicotiana attenuata
BU494536 ap	PGM	Carbohydrate Metabolism	Nicotiana attenuata
BU494535	GLT	Unknown	Nicotiana attenuata
BU494535 ap	GLT	Unknown	Nicotiana attenuata
BU494534	John Doe	Unknown	Nicotiana attenuata
BU494534 ap	John Doe	Unknown	Nicotiana attenuata
BU494538 ap	GAGPOL	Retrotransposon	Nicotiana attenuata
BU494540	John Doe	protein binding	Nicotiana attenuata
BU494540 ap	John Doe	protein binding	Nicotiana attenuata
BU494537 ap	EXE1	Unknown	Nicotiana attenuata
BU494541	John Doe	Unknown	Nicotiana attenuata
BU494541 ap	John Doe	Unknown	Nicotiana attenuata
BU494539	LMBR1	Unknown	Nicotiana attenuata
BU494539 ap	LMBR1	Unknown	Nicotiana attenuata
BU494543	Ubi	Ubiquitin activation	Nicotiana attenuata
BU494543 ap	Ubi	Ubiquitin activation	Nicotiana attenuata
BU494530	RT	Anthocyanin biosynthesis	Nicotiana attenuata
BU494542	MYB-CC	Unknown	Nicotiana attenuata
BU494542 ap	MYB-CC	Unknown	Nicotiana attenuata
BU494531	efTu	Protein elongation	Nicotiana attenuata
BU494566	John Doe	Unknown	Nicotiana attenuata
BU494566 ap	John Doe	Unknown	Nicotiana attenuata
BU494548	ef2	Protein elongation	Nicotiana attenuata
BU494561	ADH	Carbohydrate Metabolism	Nicotiana attenuata
BU494561 ap	ADH	Carbohydrate Metabolism	Nicotiana attenuata
BU494562	John Doe	Unknown	Nicotiana attenuata
BU494562 ap	John Doe	Unknown	Nicotiana attenuata
BU494564	PPD	Ferredoxin subunit of phenylpropionate dioxygenase	Nicotiana attenuata
BU494564 ap	PPD	Ferredoxin subunit of phenylpropionate dioxygenase	Nicotiana attenuata
BU494560	TPP	Phosphatase activity	Nicotiana attenuata
BU494560 ap	TPP	Phosphatase activity	Nicotiana attenuata
BU494551	RNA-Helicase	NTP hydrolysis	Nicotiana attenuata
BU494554	TUB	Cytoskeleton	Nicotiana attenuata
BU494565	GALAC	Carbohydrate Metabolism	Nicotiana attenuata
BU494565 ap	GALAC	Carbohydrate Metabolism	Nicotiana attenuata
BU494557	PLC	Fatty acid metabolism	Nicotiana attenuata
BU494556	TMVRR	Unknown	Nicotiana attenuata
BU494559	PSI-I	Electron transport	Nicotiana attenuata
BU494559 ap	PSI-I	Electron transport	Nicotiana attenuata
BU494544	RUBISCO	CO2 fixation	Nicotiana attenuata
BU494558	L7	Protein translation	Nicotiana attenuata
BU494552	PPG	ATP-forming	Nicotiana attenuata
BU494555	AdoMetDC	SAM decarboxylation	Nicotiana attenuata
BU494567	CAPSL2	Unknown	Nicotiana attenuata
BU494567 ap	CAPSL2	Unknown	Nicotiana attenuata
BU494571	PaKrP	Unknown	Nicotiana attenuata
BU494571 ap	PaKrP	Unknown	Nicotiana attenuata
BU494569	F3	Unknown	Nicotiana attenuata
BU494569 ap	F3	Unknown	Nicotiana attenuata
BU494549	pALDO	Unknown	Nicotiana attenuata
BU494547	PSI-I	Electron transport	Nicotiana attenuata
BU494570	P322	Protease inhibitor	Nicotiana attenuata
BU494570 ap	P322	Protease inhibitor	Nicotiana attenuata
BU494568	RPP2D	Translational elongation	Nicotiana attenuata
BU494568 ap	RPP2D	Translational elongation	Nicotiana attenuata
BU494572	TINY	Unknown	Nicotiana attenuata
BU494572 ap	TINY	Unknown	Nicotiana attenuata
BU494576	John Doe	Unknown	Nicotiana attenuata
BU494576 ap	John Doe	Unknown	Nicotiana attenuata
BU494575	PP2C	Unknown	Nicotiana attenuata
BU494575 ap	PP2C	Unknown	Nicotiana attenuata
BU494574	PSI-I	Electron transport	Nicotiana attenuata
BU494574 ap	PSI-I	Electron transport	Nicotiana attenuata
BU494573	John Doe	Unknown	Nicotiana attenuata
BU494573 ap	John Doe	Unknown	Nicotiana attenuata
AF368377	CYP71D21	CYP450	Nicotiana tabacum
AB119473	d-2-AS	N-gene interactor	Nicotiana tabacum
AF150881	FAH	CYP450	Lycopersicon esculentum
U64817	Frk1	Carbohydrate Metabolism	Lycopersicon esculentum
AB083684	Frk1	Carbohydrate Metabolism	Lycopersicon esculentum
AJ420266	gdh1	Nitrogen metablolism	Nicotiana tabacum
AB012138	GERMIN	Nutrient reservoir activity	Lycopersicon esculentum
BH012876	GERMIN	Nutrient reservoir activity	Lycopersicon esculentum
AW035078	GERMIN	Nutrient reservoir activity	Lycopersicon esculentum
BF051018	GERMIN	Nutrient reservoir activity	Lycopersicon esculentum
AF067731	GERMIN	Unknown	Solanum tuberosum
AF132671	GERMIN	Unknown	Nicotiana plumbaginifolia
AF411917	GERMIN	Unknown	Nicotiana ssp.
AI482753	GERMIN	Nutrient reservoir activity	Lycopersicon esculentum
AI484262	GERMIN	Nutrient reservoir activity	Lycopersicon esculentum
AY436749 ap	GERMIN	Nutrient reservoir activity	Nicotiana attenuata
AW191813	GERMIN	Unknown	Nicotiana attenuata
AY436749	GERMIN	Nutrient reservoir activity	Nicotiana attenuata
AJ620494	gh3	Unknown	Nicotiana tabacum
AF123503	gh3	Unknown	Nicotiana tabacum
D10524	GST	Toxin catabolism	Nicotiana tabacum
AB083685	INV2	Unknown	Nicotiana tabacum
AB083686	INV3	Unknown	Nicotiana tabacum
X14058	NIA1	Nitrogen metablolism	Nicotiana tabacum
X14060	NIR	Nitrogen metablolism	Lycopersicon esculentum
X14060	NIR	Nitrogen metablolism	Lycopersicon esculentum
AF000375	SYS	JA biosynthesis	Solanum nigrum
AF000375	SYS	JA biosynthesis	Solanum nigrum
X66145	NIR1	Nitrogen metablolism	Nicotiana tabacum
AJ277084 + AJ277085	NTR1	Nitrate transport	Nicotiana plumbaginifolia
AJ277084 + AJ277085	NTR1	Nitrate transport	Nicotiana plumbaginifolia
AJ242551	OPR	JA biosynthesis	Lycopersicon esculentum
AJ242551	OPR	JA biosynthesis	Lycopersicon esculentum
AW191808	John Doe	Unknown	Nicotiana attenuata
AW191809	John Doe	Unknown	Nicotiana attenuata
AW191809 ap	John Doe	Unknown	Nicotiana attenuata
CA591688	John Doe	Unknown	Nicotiana attenuata
CA591688 ap	John Doe	Unknown	Nicotiana attenuata
AW191811	TDA	Unknown	Nicotiana attenuata
CA591689	C4H	CYP450	Nicotiana attenuata
CA591689 ap	C4H	CYP450	Nicotiana attenuata
AW191812	RD22	Unknown	Nicotiana attenuata
AW191812 ap	RD22	Unknown	Nicotiana attenuata
AW191813	GERMIN	Unknown	Nicotiana attenuata
AW191814	John Doe	Unknown	Nicotiana attenuata
AW191814 ap	John Doe	Unknown	Nicotiana attenuata
AW191815	ACoA	Fatty acid metabolism	Nicotiana attenuata
AW191815 ap	ACoA	Fatty acid metabolism	Nicotiana attenuata
CA591690	T5K6-30	Unknown	Nicotiana attenuata
CA591690 ap	T5K6-30	Unknown	Nicotiana attenuata
AW191816	GAGPOL	Transposase activity	Nicotiana attenuata
AW191816 ap	GAGPOL	Transposase activity	Nicotiana attenuata
CA591692	ARC	Cytoskeleton	Nicotiana attenuata
CA591692 ap	ARC	Cytoskeleton	Nicotiana attenuata
CA591693	CYP716A	CYP450	Nicotiana attenuata
CA591693 ap	CYP716A	CYP450	Nicotiana attenuata
CA591694	Sec13	Nucleoporin protein	Nicotiana attenuata
CA591694 ap	Sec13	Nucleoporin protein	Nicotiana attenuata
AW191817	John Doe	Unknown	Nicotiana attenuata
AW191817 ap	John Doe	Unknown	Nicotiana attenuata
CA591695	John Doe	Unknown	Nicotiana attenuata
CA591695 ap	John Doe	Unknown	Nicotiana attenuata
AW191818	TKL	Carbohydrate Metabolism	Nicotiana attenuata
AW191818 ap	TKL	Carbohydrate Metabolism	Nicotiana attenuata
CA591696	ERF	Unknown	Nicotiana attenuata
CA591696 ap	ERF	Unknown	Nicotiana attenuata
CA591697	RK-20	Protein activation	Nicotiana attenuata
CA591697 ap	RK-20	Protein activation	Nicotiana attenuata
AW191819	PAP	Fibrillin	Nicotiana attenuata
CA591698	John Doe	Unknown	Nicotiana attenuata
CA591698 ap	John Doe	Unknown	Nicotiana attenuata
AW191820	IMPORTIN	Nuclear macromolecule import	Nicotiana attenuata
AW191820 ap	IMPORTIN	Nuclear macromolecule import	Nicotiana attenuata
AW191821	aDOX	Fatty acid metabolism	Nicotiana attenuata
CA591699	CPR	Glutaredoxins	Nicotiana attenuata
CA591699 ap	CPR	Glutaredoxins	Nicotiana attenuata
CA591700	PPR	RNA/DNA metabolism in mitochondria and chloroplasts	Nicotiana attenuata
CA591700 ap	PPR	RNA/DNA metabolism in mitochondria and chloroplasts	Nicotiana attenuata
AW191822	BiP	ATP-binding	Nicotiana attenuata
AW191823 ap	SENU1	Unknown	Lycopersicon esculentum
AW191823	SENU1	Unknown	Lycopersicon esculentum
CA591701	HDH	Hydrolase activity	Nicotiana attenuata
CA591687	DAGK	Generation of phosphatidic acid	Nicotiana attenuata
CA591687 ap	DAGK	Generation of phosphatidic acid	Nicotiana attenuata
CA591702	John Doe	Unknown	Nicotiana attenuata
CA591702 ap	John Doe	Unknown	Nicotiana attenuata
CA591703	Rab	GTP-binding	Nicotiana attenuata
CA591703 ap	Rab	GTP-binding	Nicotiana attenuata
CA591704	GLUC	Endohydrolysis of ?-D-glucan	Nicotiana attenuata
CA591704 ap	GLUC	Endohydrolysis of ?-D-glucan	Nicotiana attenuata
AW191824	GLS	Nitrogen metablolism	Nicotiana attenuata
AW191825	MTS	Unknown	Nicotiana attenuata
CA591705	RUBISCO	CO2 fixation	Nicotiana attenuata
AW191805	Sn-1	Unknown	Nicotiana attenuata
AW191805	LHC	Electron transport	Nicotiana attenuata
AW191827	GAL83	Protein activation	Nicotiana attenuata
AW191829	RUBISCO	CO2 fixation	Nicotiana attenuata
CA591707	DdrP	Unknown	Nicotiana attenuata
AW191830	RP-S21	Unknown	Nicotiana attenuata
AW191830 ap	RP-S21	Unknown	Nicotiana attenuata
AW191831	ChlH	Chlorophyll biosynthesis	Nicotiana attenuata
CA591708	PK1	Protein activation	Nicotiana attenuata
CA591708 ap	PK1	Protein activation	Nicotiana attenuata
AW191832	John Doe	GTP-binding	Nicotiana attenuata
AW191832 ap	John Doe	GTP-binding	Nicotiana attenuata
CA591709	OXB	Unknown	Nicotiana attenuata
CA591709 ap	OXB	Unknown	Nicotiana attenuata
CA591710	TPh	Removal of phosphate from tyrosine	Nicotiana attenuata
CA591710 ap	TPh	Removal of phosphate from tyrosine	Nicotiana attenuata
CA591711	HSK	Unknown	Nicotiana attenuata
CA591711 ap	HSK	Unknown	Nicotiana attenuata
AW191806	TUB	Cytoskeleton	Nicotiana attenuata
AW191807	VH+ATPase	Proton pump	Nicotiana attenuata
AW191807 ap	VH+ATPase	Proton pump	Nicotiana attenuata
AF134051	FBP	Carbohydrate Metabolism	Solanum tuberosum
CF920188	CHS	Flavonoid biosynthesis	Nicotiana spec.
CF920189	UBQ3	Protein binding	Nicotiana spec.
CF920190	HISTONE	Unknown	Nicotiana spec.
CF920191	GPA	Glycerolipid metabolism	Nicotiana spec.
CF920192	ZIGA3	Regulation of GTPase activity	Nicotiana spec.
CF920193	AdoMetDC	SAM decarboxylation	Nicotiana spec.
CF920194	PCP	Protease	Nicotiana spec.
CF920195	ARA5	GTP-binding	Nicotiana spec.
M14418	GapC	ATP-forming	Nicotiana tabacum
Z48977	PGK	Carbohydrate Metabolism	Nicotiana tabacum
CF920196	PMD	Amino acid biosynthesis	Nicotiana attenuata
AY456265	CALM	Calcium ion binding	Nicotiana attenuata
AY456266	Defensin	Unknown	Nicotiana attenuata
AY456267 ap	LTP	Lipid binding	Nicotiana attenuata
AY456267	LTP	Lipid binding	Nicotiana attenuata
AY456267	LTP	Lipid binding	Nicotiana attenuata
CF920197	TS	Unknown	Nicotiana attenuata
CF920198	PR-10	Ribonucleases	Nicotiana attenuata
CF920199	CEP52	Unknown	Nicotiana attenuata
CF920200	TRR1	Tropan-3-ol forming	Nicotiana attenuata
CF920201	ubc	Ubiquitin activation	Nicotiana attenuata
CF920202	GapC	ATP-forming	Nicotiana attenuata
CF920203	FLS	Flavonoid biosynthesis	Nicotiana attenuata
CF920204	PR-10	Ribonucleases	Nicotiana attenuata
CF920205	WIBP	Unknown	Nicotiana attenuata
CF920206	THIONIN	Unknown	Nicotiana attenuata
CF920207	GPO	Glutathione peroxidase activity	Nicotiana attenuata
AF079168	ASA	Anthranilate synthase	Nicotiana tabacum
CF920208	STP	Unknown	Nicotiana attenuata
CF920209	FBH	Oxidoreductase	Nicotiana attenuata
CF920210	Sn-1	Unknown	Nicotiana attenuata
CF920211	JMT	JA biosynthesis	Nicotiana attenuata
AJ299253	mlp2	Copper ion binding	Nicotiana tabacum
AY456268	THIONIN	Unknown	Nicotiana attenuata
CF920212	AlIP	Response to aluminum ion	Nicotiana attenuata
CF920213	CC-NBS-LRR	ATP-binding	Nicotiana attenuata
K03290	PIN1	Serine protease inhibitor	Lycopersicon esculentum
K03290	PIN1	Serine protease inhibitor	Lycopersicon esculentum
BI176329	PIN1	Serine PI	Lycopersicon esculentum
CK720102	PIN1	Serine PI	Solanum tuberosum
J04099	PIN1	Serine PI	Lycopersicon esculentum
L06137	PIN1	Serine PI	Solanum tuberosum
M17108	PIN1	Serine PI	Solanum tuberosum
Z12611	PIN1	Serine PI	Solanum tuberosum
MolEco-1404	PIN1	Serine PI	Solanum nigrum
K03291	PIN2	Serine protease inhibitor	Lycopersicon esculentum
K03291	PIN2	Serine protease inhibitor	Lycopersicon esculentum
X99095	PIN2	Serine PI	Solanum tuberosum
AY422686	PIN2	Serine PI	Solanum nigrum
BF053673	PIN2	Serine PI	Lycopersicon esculentum
U45450	PIN2	Serine PI	Solanum tuberosum
X04118	PIN2	Serine PI	Solanum tuberosum
Z12753	PIN2	Serine PI	Solanum tuberosum
Z29537	PIN2	Serine PI	Nicotiana tabacum
L25128	PIN2	Serine PI	Lycopersicon esculentum
AF280402	PMT1	Arginine degradation	Nicotiana attenuata
AF280402 ap	PMT1	Arginine degradation	Nicotiana attenuata
AF280402	PMT2	Arginine degradation	Nicotiana attenuata
U25659	PSI-II	Electron transport	Solanum nigrum
U25659	PSI-II	Electron transport	Solanum nigrum
AY456269 ap	RALF	Cell-cell signaling	Nicotiana attenuata
AY456269	RALF	Cell-cell signaling	Nicotiana attenuata
NC_001879	RUBISCO	CO2 fixation	Nicotiana tabacum
L14403	RUBISCO	CO2 fixation	Lycopersicon esculentum
L14403	RUBISCO	CO2 fixation	Lycopersicon esculentum
X66068	RUBISCO	CO2 fixation	Lycopersicon esculentum
X66068	RUBISCO	CO2 fixation	Lycopersicon esculentum
AF037361	RUBISCOa	ATP-binding	Lycopersicon pennelii
AF037361	RUBISCOa	ATP-binding	Lycopersicon pennelii
BU494545 ap	RUBISCOa	ATP-binding	Nicotiana attenuata
BU494545	RUBISCOa	ATP-binding	Nicotiana attenuata
BU494545	RUBISCOa	ATP-binding	Nicotiana attenuata
X73477	sps	Carbohydrate Metabolism	Solanum tuberosum
X73684	stp	Carbohydrate Metabolism	Solanum tuberosum
AY456270 ap	SYS	JA biosynthesis	Nicotiana attenuata
AY456270	SYS	JA biosynthesis	Nicotiana attenuata
AY456270	SYS	JA biosynthesis	Nicotiana attenuata
